# Supplementary material for: Early Radial Extracorporeal Shockwave Stimulation on Proximal Tibial Circular Osteotomy Site Enhanced Heterotopic Skin Wound Healing via Small Extracellular Vesicles
Source: Adv Sci (Weinh). 2026 Jan 8;13(16):e17257. doi: 10.1002/advs.202517257 (PMC13042648; doi:10.1002/advs.202517257)
Supplement: Supplementary file 2 — Supporting File 2: advs73673‐sup‐0002‐Data.zip. [file ADVS-13-e17257-s002.zip]

Archive with 5 entries (4 files):
- advs73673-sup-0002-Data/
- advs73673-sup-0002-Data/IHC and IF data.pdf
- advs73673-sup-0002-Data/Other raw data.pdf
- advs73673-sup-0002-Data/Proteomics_TOEsEV_vs_TOsEV_DEPs.xlsx
- advs73673-sup-0002-Data/Western blot_raw data.pdf
