# Supplementary material for: Early Radial Extracorporeal Shockwave Stimulation on Proximal Tibial Circular Osteotomy Site Enhanced Heterotopic Skin Wound Healing via Small Extracellular Vesicles
Source: Adv Sci (Weinh). 2026 Jan 8;13(16):e17257. doi: 10.1002/advs.202517257 (PMC13042648; doi:10.1002/advs.202517257)
Supplement: Supplementary file 2 — Supporting File 2: advs73673‐sup‐0002‐Data.zip. [file ADVS-13-e17257-s002.zip › advs73673-sup-0002-Data/Proteomics_TOEsEV_vs_TOsEV_DEPs.xlsx]

## Sheet: TOE_vs_TO_DEPs_annotation
Accession	Description	Gene	TOE_1	TOE_2	TOE_3	TO_1	TO_2	TO_3	FC	P-value	FDR	Regulation	Biological process	Cellular component	Molecular function	KOG	K	KEGG_Pathways	IPRs	Subcellular_localization	signalP
D4A4X6	ADAMTS-like 2 OS=Rattus norvegicus OX=10116 GN=Adamtsl2 PE=4 SV=1	Adamtsl2	0	0	0	0.170664	0.230723	0.194388	0	0.0076453	0.0964845	down	GO:0030198 extracellular matrix organization;GO:0030512 negative regulation of transforming growth factor beta receptor signaling pathway;GO:0060481 lobar bronchus epithelium development	GO:0005576 extracellular region;GO:0031012 extracellular matrix	GO:0050436 microfibril binding	O: Posttranslational modification, protein turnover, chaperones	K24430	--	IPR000884: Thrombospondin type-1 (TSP1) repeat;IPR036383: Thrombospondin type-1 (TSP1) repeat superfamily;IPR010294: ADAMTS/ADAMTS-like, Spacer 1;IPR013273: ADAMTS/ADAMTS-like;IPR010909: PLAC;IPR045371: ADAMTS/ADAMTS-like, cysteine-rich domain 3	Extracell	CS pos: 29-30. TEA-SD. Pr: 0.3786
Q6IFW5	Keratin, type I cytoskeletal 12 OS=Rattus norvegicus OX=10116 GN=Krt12 PE=3 SV=1	Krt12	1.20722	1.00464	0.625235	10.6284	14.8661	16.4952	0.0675666	0.0167431	0.119485	down	GO:0002009 morphogenesis of an epithelium;GO:0008544 epidermis development;GO:0030855 epithelial cell differentiation;GO:0060429 epithelium development;GO:0061303 cornea development in camera-type eye	GO:0005856 cytoskeleton;GO:0005882 intermediate filament	GO:0005198 structural molecule activity	--	K07604	ko04915: Estrogen signaling pathway;ko05150: Staphylococcus aureus infection	IPR002957: Keratin, type I;IPR039008: Intermediate filament, rod domain;IPR018039: Intermediate filament protein, conserved site	Nucleus	--
D3ZIF6	Urinary protein 1-like OS=Rattus norvegicus OX=10116 GN=LOC100360095 PE=1 SV=1	LOC100360095	0.0966549	0	0	0.417102	0.386761	0.316707	0.0862552	0.0015069	0.0771995	down	--	--	--	--	--	--	--	Extracell	CS pos: 21-22. LQA-LV. Pr: 0.9171
Q7TQM5	Keratinocyte proline-rich protein OS=Rattus norvegicus OX=10116 GN=Kprp PE=2 SV=1	Kprp	0.501898	0.174919	0.195527	2.65631	2.35706	2.8438	0.111025	0.000304991	0.0557043	down	--	GO:0005737 cytoplasm	--	--	--	--	--	Nucleus	--
F1LW26	Ig-like domain-containing protein OS=Rattus norvegicus OX=10116 GN=AABR07051565.1 PE=4 SV=3	AABR07051565.1	0	0.240072	0	0.607238	0.484561	0.846497	0.123857	0.0153214	0.114546	down	GO:0006955 immune response	GO:0005615 extracellular space	--	--	--	--	IPR036179: Immunoglobulin-like domain superfamily;IPR013106: Immunoglobulin V-set domain;IPR003599: Immunoglobulin subtype;IPR013783: Immunoglobulin-like fold;IPR007110: Immunoglobulin-like domain	Extracell	CS pos: 20-21. STG-DI. Pr: 0.8325
P16573	Carcinoembryonic antigen-related cell adhesion molecule 1 OS=Rattus norvegicus OX=10116 GN=Ceacam1 PE=1 SV=4	Ceacam1	0.379558	0.432974	0.495394	2.27579	3.38371	3.60222	0.141218	0.0225461	0.133156	down	GO:0001558 regulation of cell growth;GO:0001568 blood vessel development;GO:0001818 negative regulation of cytokine production;GO:0001915 negative regulation of T cell mediated cytotoxicity;GO:0002682 regulation of immune system process;GO:0002859 negative regulation of natural killer cell mediated cytotoxicity directed against tumor cell target;GO:0006469 negative regulation of protein kinase ac…	GO:0005615 extracellular space;GO:0005886 plasma membrane;GO:0005887 integral component of plasma membrane;GO:0005911 cell-cell junction;GO:0005912 adherens junction;GO:0009897 external side of plasma membrane;GO:0009925 basal plasma membrane;GO:0009986 cell surface;GO:0016020 membrane;GO:0016021 integral component of membrane;GO:0016324 apical plasma membrane;GO:0016328 lateral plasma membrane;G…	GO:0003779 actin binding;GO:0005130 granulocyte colony-stimulating factor receptor binding;GO:0005516 calmodulin binding;GO:0015125 bile acid transmembrane transporter activity;GO:0019900 kinase binding;GO:0019901 protein kinase binding;GO:0019903 protein phosphatase binding;GO:0031005 filamin binding;GO:0035325 Toll-like receptor binding;GO:0042802 identical protein binding;GO:0042803 protein ho…	--	K06499	--	IPR013783: Immunoglobulin-like fold;IPR013106: Immunoglobulin V-set domain;IPR036179: Immunoglobulin-like domain superfamily;IPR007110: Immunoglobulin-like domain;IPR003599: Immunoglobulin subtype;IPR003598: Immunoglobulin subtype 2;IPR013151: Immunoglobulin	Mitochondrion	CS pos: 34-35. TTA-QV. Pr: 0.7771
A0A8I5ZWR1	Ig-like domain-containing protein OS=Rattus norvegicus OX=10116 GN=ENSRNOG00000069249 PE=4 SV=1	ENSRNOG00000069249	0.141136	0.27116	0.190695	1.25964	1.09568	0.923331	0.183914	0.0057062	0.0895874	down	--	--	--	--	K06553	--	IPR036179: Immunoglobulin-like domain superfamily;IPR013106: Immunoglobulin V-set domain;IPR013783: Immunoglobulin-like fold;IPR007110: Immunoglobulin-like domain	Extracell	CS pos: 20-21. VTS-YE. Pr: 0.8121
A0A8I6A5L4	Fibrinogen alpha chain OS=Rattus norvegicus OX=10116 GN=Fga PE=1 SV=1	Fga	4.49273	4.50747	6.52282	25.6403	24.7003	33.5626	0.185011	0.0113788	0.102968	down	--	--	--	--	K03903	ko04610: Complement and coagulation cascades;ko04611: Platelet activation;ko04613: Neutrophil extracellular trap formation;ko05171: Coronavirus disease - COVID-19	IPR002181: Fibrinogen, alpha/beta/gamma chain, C-terminal globular domain;IPR020837: Fibrinogen, conserved site;IPR014716: Fibrinogen, alpha/beta/gamma chain, C-terminal globular, subdomain 1;IPR012290: Fibrinogen, alpha/beta/gamma chain, coiled coil domain;IPR036056: Fibrinogen-like, C-terminal;IPR021996: Fibrinogen alpha C domain	Nucleus	--
F1LPS6	Interferon-induced protein with tetratricopeptide repeats 1 OS=Rattus norvegicus OX=10116 GN=Ifit1 PE=1 SV=2	Ifit1	0.923341	1.12414	1.34349	6.35414	5.44565	6.17669	0.188634	0.000874362	0.0661301	down	GO:0009615 response to virus;GO:0009617 response to bacterium;GO:0035457 cellular response to interferon-alpha;GO:0035458 cellular response to interferon-beta;GO:0051607 defense response to virus	GO:0005737 cytoplasm;GO:0005829 cytosol	GO:0003723 RNA binding	R: General function prediction only	K14217	ko05160: Hepatitis C	IPR011990: Tetratricopeptide-like helical domain superfamily;IPR019734: Tetratricopeptide repeat	Nucleus	--
O35964	Endophilin-A2 OS=Rattus norvegicus OX=10116 GN=Sh3gl1 PE=1 SV=1	Sh3gl1	0	0.201618	0	0.248159	0.46947	0.305848	0.196993	0.0440275	0.16696	down	GO:0016191 synaptic vesicle uncoating;GO:0098815 modulation of excitatory postsynaptic potential;GO:1900242 regulation of synaptic vesicle endocytosis;GO:1900244 positive regulation of synaptic vesicle endocytosis	GO:0002102 podosome;GO:0005737 cytoplasm;GO:0016020 membrane;GO:0031901 early endosome membrane;GO:0042995 cell projection;GO:0045202 synapse;GO:0070161 anchoring junction;GO:0098685 Schaffer collateral - CA1 synapse;GO:0098686 hippocampal mossy fiber to CA3 synapse;GO:0098793 presynapse;GO:0098978 glutamatergic synapse;GO:0099092 postsynaptic density, intracellular component	GO:0008022 protein C-terminus binding;GO:0008289 lipid binding;GO:0017124 SH3 domain binding;GO:0019902 phosphatase binding;GO:0031697 beta-1 adrenergic receptor binding;GO:0042802 identical protein binding;GO:0044325 transmembrane transporter binding;GO:0051020 GTPase binding	I: Lipid transport and metabolism;T: Signal transduction mechanisms	K11247	ko04144: Endocytosis	IPR001452: SH3 domain;IPR036028: SH3-like domain superfamily;IPR027267: AH/BAR domain superfamily;IPR004148: BAR domain;IPR035824: Endophilin-A, SH3 domain	Nucleus	--
P14480	Fibrinogen beta chain OS=Rattus norvegicus OX=10116 GN=Fgb PE=1 SV=4	Fgb	101.066	106.059	118.898	482.406	476.337	512.04	0.221667	9.84254e-05	0.0372652	down	GO:0002250 adaptive immune response;GO:0007155 cell adhesion;GO:0007160 cell-matrix adhesion;GO:0031639 plasminogen activation;GO:0034116 positive regulation of heterotypic cell-cell adhesion;GO:0042730 fibrinolysis;GO:0043152 induction of bacterial agglutination;GO:0044320 cellular response to leptin stimulus;GO:0045087 innate immune response;GO:0045907 positive regulation of vasoconstriction;GO…	GO:0005577 fibrinogen complex;GO:0005615 extracellular space;GO:0005737 cytoplasm;GO:0005783 endoplasmic reticulum;GO:0005938 cell cortex;GO:0009897 external side of plasma membrane;GO:0009986 cell surface;GO:0031091 platelet alpha granule;GO:0045202 synapse;GO:0062023 collagen-containing extracellular matrix;GO:0072562 blood microparticle	GO:0005102 signaling receptor binding;GO:0005198 structural molecule activity;GO:0050839 cell adhesion molecule binding;GO:0051087 chaperone binding	R: General function prediction only	K03904	ko04610: Complement and coagulation cascades;ko04611: Platelet activation;ko04613: Neutrophil extracellular trap formation;ko05171: Coronavirus disease - COVID-19	IPR012290: Fibrinogen, alpha/beta/gamma chain, coiled coil domain;IPR002181: Fibrinogen, alpha/beta/gamma chain, C-terminal globular domain;IPR020837: Fibrinogen, conserved site;IPR014716: Fibrinogen, alpha/beta/gamma chain, C-terminal globular, subdomain 1;IPR036056: Fibrinogen-like, C-terminal	Extracell	CS pos: 18-19. TQA-AT. Pr: 0.9242
Q5U4F3	Protein FAM107B OS=Rattus norvegicus OX=10116 GN=Fam107b PE=2 SV=1	Fam107b	0	0.20121	0.309931	0.792288	0.60241	0.787511	0.234231	0.00985245	0.100777	down	--	--	--	--	--	--	IPR009533: FAM107	Nucleus	--
P06399	Fibrinogen alpha chain OS=Rattus norvegicus OX=10116 GN=Fga PE=1 SV=3	Fga	99.7704	115.844	130.797	432.859	432.213	483.397	0.256893	0.000384371	0.0557043	down	GO:0002250 adaptive immune response;GO:0006953 acute-phase response;GO:0007160 cell-matrix adhesion;GO:0007596 blood coagulation;GO:0009636 response to toxic substance;GO:0010165 response to X-ray;GO:0014911 positive regulation of smooth muscle cell migration;GO:0031639 plasminogen activation;GO:0032355 response to estradiol;GO:0032868 response to insulin;GO:0033595 response to genistein;GO:00341…	GO:0005577 fibrinogen complex;GO:0005615 extracellular space;GO:0005737 cytoplasm;GO:0005791 rough endoplasmic reticulum;GO:0005938 cell cortex;GO:0009897 external side of plasma membrane;GO:0009986 cell surface;GO:0031091 platelet alpha granule;GO:0045202 synapse;GO:0072562 blood microparticle	GO:0005102 signaling receptor binding;GO:0005198 structural molecule activity;GO:0046872 metal ion binding	--	K03903	ko04610: Complement and coagulation cascades;ko04611: Platelet activation;ko04613: Neutrophil extracellular trap formation;ko05171: Coronavirus disease - COVID-19	IPR020837: Fibrinogen, conserved site;IPR002181: Fibrinogen, alpha/beta/gamma chain, C-terminal globular domain;IPR036056: Fibrinogen-like, C-terminal;IPR012290: Fibrinogen, alpha/beta/gamma chain, coiled coil domain;IPR014716: Fibrinogen, alpha/beta/gamma chain, C-terminal globular, subdomain 1;IPR021996: Fibrinogen alpha C domain	Extracell	CS pos: 19-20. VWT-AD. Pr: 0.8962
P02680	Fibrinogen gamma chain OS=Rattus norvegicus OX=10116 GN=Fgg PE=1 SV=3	Fgg	94.3742	98.2052	107.155	409.021	372.89	358.763	0.262769	0.00171704	0.0771995	down	GO:0007160 cell-matrix adhesion;GO:0009306 protein secretion;GO:0031639 plasminogen activation;GO:0034116 positive regulation of heterotypic cell-cell adhesion;GO:0036345 platelet maturation;GO:0042730 fibrinolysis;GO:0045907 positive regulation of vasoconstriction;GO:0045921 positive regulation of exocytosis;GO:0050714 positive regulation of protein secretion;GO:0051258 protein polymerization;GO…	GO:0005577 fibrinogen complex;GO:0005615 extracellular space;GO:0005737 cytoplasm;GO:0005938 cell cortex;GO:0009897 external side of plasma membrane;GO:0009986 cell surface;GO:0031091 platelet alpha granule;GO:0045202 synapse;GO:0062023 collagen-containing extracellular matrix;GO:0072562 blood microparticle	GO:0005102 signaling receptor binding;GO:0005198 structural molecule activity;GO:0042802 identical protein binding;GO:0046872 metal ion binding;GO:0050839 cell adhesion molecule binding	R: General function prediction only	K03905	ko04610: Complement and coagulation cascades;ko04611: Platelet activation;ko04613: Neutrophil extracellular trap formation;ko05150: Staphylococcus aureus infection;ko05171: Coronavirus disease - COVID-19	IPR014716: Fibrinogen, alpha/beta/gamma chain, C-terminal globular, subdomain 1;IPR002181: Fibrinogen, alpha/beta/gamma chain, C-terminal globular domain;IPR020837: Fibrinogen, conserved site;IPR012290: Fibrinogen, alpha/beta/gamma chain, coiled coil domain;IPR036056: Fibrinogen-like, C-terminal	Extracell	CS pos: 25-26. GLA-QY. Pr: 0.9534
A0A8I6A2W2	Complement C1s OS=Rattus norvegicus OX=10116 GN=C1s PE=1 SV=1	C1s	0.511464	0.237592	0.275211	1.06946	1.09317	1.66688	0.267467	0.0263912	0.138564	down	--	--	--	E: Amino acid transport and metabolism	K01331	ko04610: Complement and coagulation cascades;ko05133: Pertussis;ko05150: Staphylococcus aureus infection;ko05171: Coronavirus disease - COVID-19;ko05322: Systemic lupus erythematosus	IPR001254: Serine proteases, trypsin domain;IPR035976: Sushi/SCR/CCP superfamily;IPR000859: CUB domain;IPR000436: Sushi/SCR/CCP domain;IPR043504: Peptidase S1, PA clan, chymotrypsin-like fold;IPR035914: Spermadhesin, CUB domain superfamily;IPR009003: Peptidase S1, PA clan;IPR024175: Peptidase S1A, complement C1r/C1S/mannan-binding;IPR033116: Serine proteases, trypsin family, serine active site;IP…	Cytoplasm	--
A0A8I6ASA2	Ig-like domain-containing protein OS=Rattus norvegicus OX=10116 GN=ENSRNOG00000063876 PE=1 SV=1	ENSRNOG00000063876	0.754576	0.468571	0.751759	2.16366	2.71017	2.3034	0.275163	0.00210405	0.0771995	down	--	--	--	--	K06553	--	IPR013106: Immunoglobulin V-set domain;IPR003599: Immunoglobulin subtype;IPR007110: Immunoglobulin-like domain;IPR036179: Immunoglobulin-like domain superfamily;IPR013783: Immunoglobulin-like fold	Extracell	CS pos: 22-23. ARC-DI. Pr: 0.9013
A0A8I5ZMI8	Keratin, type II cytoskeletal 6A-like OS=Rattus norvegicus OX=10116 GN=LOC120093742 PE=3 SV=1	LOC120093742	10.7254	8.81031	1.60349	16.2506	25.1614	31.391	0.290362	0.0380211	0.159182	down	--	--	--	--	K07605	--	IPR032444: Keratin type II head;IPR039008: Intermediate filament, rod domain;IPR018039: Intermediate filament protein, conserved site;IPR003054: Keratin, type II	Cytoplasm_Nucleus	--
A0A0G2KAN5	Enhancer of rudimentary homolog OS=Rattus norvegicus OX=10116 GN=Erh PE=1 SV=2	Erh	0.790965	0.473929	0.789713	2.4737	2.33263	2.2634	0.29062	0.000572183	0.0598885	down	--	GO:0005634 nucleus;GO:0030496 midbody;GO:0034709 methylosome	GO:0008327 methyl-CpG binding	R: General function prediction only	--	--	IPR000781: Enhancer of rudimentary;IPR035912: Enhancer of rudimentary superfamily	Extracell	--
Q63358	Unconventional myosin-IXb OS=Rattus norvegicus OX=10116 GN=Myo9b PE=1 SV=1	Myo9b	0.302737	0.74883	0.116319	1.6246	0.958322	1.36491	0.29583	0.0264771	0.138564	down	GO:0007266 Rho protein signal transduction;GO:0030048 actin filament-based movement	GO:0016459 myosin complex;GO:0120025 plasma membrane bounded cell projection	GO:0000146 microfilament motor activity;GO:0003779 actin binding;GO:0005096 GTPase activator activity;GO:0005524 ATP binding;GO:0046872 metal ion binding	N: Cell motility	K10360	ko04814: Motor proteins	IPR001609: Myosin head, motor domain;IPR000198: Rho GTPase-activating protein domain;IPR000048: IQ motif, EF-hand binding site;IPR002219: Protein kinase C-like, phorbol ester/diacylglycerol-binding domain;IPR046349: C1-like domain superfamily;IPR036961: Kinesin motor domain superfamily;IPR027417: P-loop containing nucleoside triphosphate hydrolase;IPR008936: Rho GTPase activation protein;IPR00015…	Nucleus	--
A0A8I6G5H1	Ig-like domain-containing protein OS=Rattus norvegicus OX=10116 GN=ENSRNOG00000069898 PE=4 SV=1	ENSRNOG00000069898	0.746569	1.12863	0.907354	3.01711	2.50454	3.63715	0.303812	0.01519	0.114225	down	--	--	--	--	K06553	--	IPR007110: Immunoglobulin-like domain;IPR013783: Immunoglobulin-like fold;IPR013106: Immunoglobulin V-set domain;IPR036179: Immunoglobulin-like domain superfamily;IPR003599: Immunoglobulin subtype	Extracell	--
A0A8I6B265	Ig-like domain-containing protein OS=Rattus norvegicus OX=10116 GN=ENSRNOG00000064806 PE=1 SV=1	ENSRNOG00000064806	0.0134146	0.0977744	0.102719	0.262263	0.266097	0.162211	0.309755	0.0246676	0.135591	down	--	--	--	--	K06553	--	IPR036179: Immunoglobulin-like domain superfamily;IPR003599: Immunoglobulin subtype;IPR013783: Immunoglobulin-like fold;IPR007110: Immunoglobulin-like domain;IPR013106: Immunoglobulin V-set domain	Extracell	CS pos: 20-21. VTS-YE. Pr: 0.8838
Q4FZU2	Keratin, type II cytoskeletal 6A OS=Rattus norvegicus OX=10116 GN=Krt6a PE=1 SV=1	Krt6a	35.37	29.4603	2.98777	46.5811	88.0735	76.2801	0.321512	0.041916	0.165114	down	GO:0002009 morphogenesis of an epithelium;GO:0031424 keratinization;GO:0042060 wound healing;GO:0045104 intermediate filament cytoskeleton organization;GO:0045109 intermediate filament organization	GO:0045095 keratin filament	GO:0030280 structural constituent of skin epidermis	--	K07605	--	IPR039008: Intermediate filament, rod domain;IPR032444: Keratin type II head;IPR018039: Intermediate filament protein, conserved site;IPR003054: Keratin, type II	Cytoplasm	--
A0A8I6AF98	von Willebrand factor OS=Rattus norvegicus OX=10116 GN=Vwf PE=1 SV=1	Vwf	1.86607	1.63425	2.06219	6.51751	5.56612	4.93893	0.326773	0.0100558	0.100777	down	--	--	--	W: Extracellular structures;V: Defense mechanisms	K03900	ko04151: PI3K-Akt signaling pathway;ko04510: Focal adhesion;ko04512: ECM-receptor interaction;ko04610: Complement and coagulation cascades;ko04611: Platelet activation;ko04613: Neutrophil extracellular trap formation;ko05165: Human papillomavirus infection;ko05171: Coronavirus disease - COVID-19	IPR036084: Serine protease inhibitor-like superfamily;IPR006207: Cystine knot, C-terminal;IPR002035: von Willebrand factor, type A;IPR014853: Uncharacterised domain, cysteine-rich;IPR036465: von Willebrand factor A-like domain superfamily;IPR001007: VWFC domain;IPR002919: Trypsin Inhibitor-like, cysteine rich domain;IPR001846: von Willebrand factor, type D domain;IPR032361: von Willebrand factor,…	Extracell	CS pos: 22-23. TLC-TE. Pr: 0.8816
M0R8H5	Leucine-rich alpha-2-glycoprotein 1 OS=Rattus norvegicus OX=10116 GN=Lrg1 PE=4 SV=1	Lrg1	0.239248	0.185251	0.238504	0.617526	0.789986	0.599591	0.330328	0.0124368	0.104137	down	GO:0001938 positive regulation of endothelial cell proliferation;GO:0009617 response to bacterium;GO:0010718 positive regulation of epithelial to mesenchymal transition;GO:0010838 positive regulation of keratinocyte proliferation;GO:0030511 positive regulation of transforming growth factor beta receptor signaling pathway;GO:0035313 wound healing, spreading of epidermal cells;GO:0045766 positive r…	GO:0005615 extracellular space	GO:0005114 type II transforming growth factor beta receptor binding;GO:0005160 transforming growth factor beta receptor binding;GO:0034713 type I transforming growth factor beta receptor binding	R: General function prediction only	K25431	--	IPR001611: Leucine-rich repeat;IPR032675: Leucine-rich repeat domain superfamily;IPR000483: Cysteine-rich flanking region, C-terminal;IPR003591: Leucine-rich repeat, typical subtype	Extracell	CS pos: 13-14. VSG-LR. Pr: 0.6503
Q63691	Monocyte differentiation antigen CD14 OS=Rattus norvegicus OX=10116 GN=Cd14 PE=2 SV=2	Cd14	0.202511	0	0.213237	0.340882	0.367826	0.496331	0.345007	0.0416834	0.165114	down	GO:0001819 positive regulation of cytokine production;GO:0002237 response to molecule of bacterial origin;GO:0006898 receptor-mediated endocytosis;GO:0006954 inflammatory response;GO:0009408 response to heat;GO:0009617 response to bacterium;GO:0031663 lipopolysaccharide-mediated signaling pathway;GO:0031666 positive regulation of lipopolysaccharide-mediated signaling pathway;GO:0032026 response t…	GO:0005615 extracellular space;GO:0005794 Golgi apparatus;GO:0005886 plasma membrane;GO:0009897 external side of plasma membrane;GO:0009986 cell surface;GO:0031362 anchored component of external side of plasma membrane;GO:0045121 membrane raft;GO:0046696 lipopolysaccharide receptor complex	GO:0001530 lipopolysaccharide binding;GO:0070891 lipoteichoic acid binding;GO:0071723 lipopeptide binding	--	K04391	ko04010: MAPK signaling pathway;ko04064: NF-kappa B signaling pathway;ko04145: Phagosome;ko04620: Toll-like receptor signaling pathway;ko04640: Hematopoietic cell lineage;ko04936: Alcoholic liver disease;ko05132: Salmonella infection;ko05133: Pertussis;ko05134: Legionellosis;ko05146: Amoebiasis;ko05152: Tuberculosis;ko05202: Transcriptional misregulation in cancer;ko05221: Acute myeloid leukemia;…	IPR032675: Leucine-rich repeat domain superfamily;IPR016337: Monocyte differentiation antigen CD14;IPR001611: Leucine-rich repeat	Extracell	CS pos: 17-18. VHA-SP. Pr: 0.8795
M0R7F5	Ig-like domain-containing protein OS=Rattus norvegicus OX=10116 GN=ENSRNOG00000064085 PE=4 SV=3	ENSRNOG00000064085	0.353561	0.418762	0.474023	1.17608	1.13535	1.28155	0.346884	0.000201239	0.0520726	down	GO:0006955 immune response	GO:0005615 extracellular space	--	--	K06553	--	IPR013106: Immunoglobulin V-set domain;IPR013783: Immunoglobulin-like fold;IPR007110: Immunoglobulin-like domain;IPR036179: Immunoglobulin-like domain superfamily;IPR003599: Immunoglobulin subtype	Nucleus	--
O70511	Ankyrin-3 OS=Rattus norvegicus OX=10116 GN=Ank3 PE=1 SV=3	Ank3	0.410984	0.268194	0.374506	0.923636	0.743658	1.24182	0.362201	0.0420446	0.165114	down	GO:0000281 mitotic cytokinesis;GO:0007009 plasma membrane organization;GO:0007165 signal transduction;GO:0007409 axonogenesis;GO:0007411 axon guidance;GO:0007528 neuromuscular junction development;GO:0010628 positive regulation of gene expression;GO:0010650 positive regulation of cell communication by electrical coupling;GO:0010765 positive regulation of sodium ion transport;GO:0010960 magnesium …	GO:0005764 lysosome;GO:0005856 cytoskeleton;GO:0005886 plasma membrane;GO:0009925 basal plasma membrane;GO:0009986 cell surface;GO:0014704 intercalated disc;GO:0014731 spectrin-associated cytoskeleton;GO:0016020 membrane;GO:0016323 basolateral plasma membrane;GO:0016328 lateral plasma membrane;GO:0016529 sarcoplasmic reticulum;GO:0030018 Z disc;GO:0030315 T-tubule;GO:0030424 axon;GO:0030425 dendr…	GO:0005200 structural constituent of cytoskeleton;GO:0008092 cytoskeletal protein binding;GO:0030507 spectrin binding;GO:0030674 protein-macromolecule adaptor activity;GO:0044325 transmembrane transporter binding;GO:0045296 cadherin binding;GO:0140031 phosphorylation-dependent protein binding	M: Cell wall/membrane/envelope biogenesis	K10380	ko05205: Proteoglycans in cancer	IPR002110: Ankyrin repeat;IPR036770: Ankyrin repeat-containing domain superfamily;IPR000906: ZU5 domain;IPR000488: Death domain;IPR037971: Ankyrin-3, death domain;IPR011029: Death-like domain superfamily;IPR040745: Ankyrin, UPA domain	Nucleus	--
D4A7F6	Collectin subfamily member 10 OS=Rattus norvegicus OX=10116 GN=Colec10 PE=4 SV=1	Colec10	0.854493	0.61475	0.636896	2.00977	2.01896	1.77291	0.363025	0.000381306	0.0557043	down	GO:0001867 complement activation, lectin pathway;GO:0006508 proteolysis;GO:1903028 positive regulation of opsonization;GO:1904888 cranial skeletal system development	GO:0005581 collagen trimer;GO:0005615 extracellular space;GO:0005737 cytoplasm	GO:0005537 mannose binding;GO:0042056 chemoattractant activity	T: Signal transduction mechanisms;V: Defense mechanisms	K10065	--	IPR033990: Collectin, C-type lectin-like domain;IPR016186: C-type lectin-like/link domain superfamily;IPR001304: C-type lectin-like;IPR018378: C-type lectin, conserved site;IPR016187: C-type lectin fold;IPR008160: Collagen triple helix repeat	Extracell	CS pos: 27-28. SLG-LD. Pr: 0.8020
F7FMS0	Macrophage stimulating 1 OS=Rattus norvegicus OX=10116 GN=Mst1 PE=4 SV=1	Mst1	2.05278	2.3982	2.45778	4.99071	6.38328	6.21317	0.39283	0.0101916	0.100777	down	GO:0006508 proteolysis;GO:0007283 spermatogenesis;GO:0007566 embryo implantation;GO:0010628 positive regulation of gene expression;GO:0010758 regulation of macrophage chemotaxis;GO:0030317 flagellated sperm motility;GO:0030879 mammary gland development;GO:0033601 positive regulation of mammary gland epithelial cell proliferation;GO:0035978 histone H2A-S139 phosphorylation;GO:0045721 negative regu…	GO:0005615 extracellular space;GO:0005737 cytoplasm;GO:0005773 vacuole	GO:0005102 signaling receptor binding;GO:0019899 enzyme binding;GO:0030971 receptor tyrosine kinase binding	--	K23441	ko04020: Calcium signaling pathway	IPR000001: Kringle;IPR038178: Kringle superfamily;IPR003609: PAN/Apple domain;IPR001314: Peptidase S1A, chymotrypsin family;IPR001254: Serine proteases, trypsin domain;IPR018056: Kringle, conserved site;IPR013806: Kringle-like fold;IPR024174: Hepatocyte growth factor/Macrophage stimulatory protein;IPR043504: Peptidase S1, PA clan, chymotrypsin-like fold;IPR009003: Peptidase S1, PA clan	Extracell	CS pos: 18-19. ALG-QR. Pr: 0.8229
Q04807	Glycosylation-dependent cell adhesion molecule 1 OS=Rattus norvegicus OX=10116 GN=Glycam1 PE=2 SV=1	Glycam1	0.66623	0.935483	1.28994	2.08978	2.41576	2.81947	0.394765	0.00641496	0.0914344	down	GO:0007155 cell adhesion	GO:0005886 plasma membrane	--	--	K06815	ko04514: Cell adhesion molecules	IPR007906: Glycosylation-dependent cell adhesion molecule 1	Extracell	CS pos: 18-19. SLA-AV. Pr: 0.7312
Q6IFU7	Keratin, type I cytoskeletal 42 OS=Rattus norvegicus OX=10116 GN=Krt42 PE=3 SV=1	Krt42	22.5727	14.4102	4.60142	28.0905	37.7126	39.4723	0.395005	0.0337824	0.149404	down	GO:0030855 epithelial cell differentiation;GO:0045109 intermediate filament organization	GO:0005737 cytoplasm;GO:0005856 cytoskeleton;GO:0005882 intermediate filament	GO:0005198 structural molecule activity	--	K07604	ko04915: Estrogen signaling pathway;ko05150: Staphylococcus aureus infection	IPR039008: Intermediate filament, rod domain;IPR018039: Intermediate filament protein, conserved site;IPR002957: Keratin, type I	Mitochondrion	--
A0A8I5ZW66	Vitamin D-binding protein OS=Rattus norvegicus OX=10116 GN=Gc PE=1 SV=1	Gc	58.7481	67.577	95.5889	153.939	190.941	198.064	0.408723	0.0042385	0.0831805	down	--	--	--	--	K12258	--	IPR014760: Serum albumin, N-terminal;IPR020858: Serum albumin-like;IPR015247: Vitamin D binding protein, domain III;IPR020857: Serum albumin, conserved site;IPR000264: ALB/AFP/VDB;IPR000213: Vitamin D-binding protein	Nucleus	--
A0A8I6AAC3	TPD52 like 1 OS=Rattus norvegicus OX=10116 GN=Tpd52l1 PE=3 SV=1	Tpd52l1	0.293401	0.478246	0.437469	0.80799	0.868233	1.18239	0.422973	0.025557	0.137403	down	GO:0000086 G2/M transition of mitotic cell cycle;GO:0043406 positive regulation of MAP kinase activity;GO:0046330 positive regulation of JNK cascade;GO:2001235 positive regulation of apoptotic signaling pathway	GO:0005737 cytoplasm;GO:0048471 perinuclear region of cytoplasm	GO:0042802 identical protein binding;GO:0042803 protein homodimerization activity	R: General function prediction only	--	--	IPR007327: Tumour protein D52	Cytoplasm_Nucleus	--
A0A0G2K722	Ig-like domain-containing protein OS=Rattus norvegicus OX=10116 GN=ENSRNOG00000068347 PE=4 SV=2	ENSRNOG00000068347	2.76298	2.57253	3.02317	7.18471	6.03579	6.41502	0.425692	0.00356098	0.0804287	down	GO:0006955 immune response	GO:0005615 extracellular space	--	--	--	--	IPR013106: Immunoglobulin V-set domain;IPR003599: Immunoglobulin subtype;IPR013783: Immunoglobulin-like fold;IPR007110: Immunoglobulin-like domain;IPR036179: Immunoglobulin-like domain superfamily	Extracell	--
A0A8I6AGQ4	Ig-like domain-containing protein OS=Rattus norvegicus OX=10116 GN=ENSRNOG00000070415 PE=1 SV=1	ENSRNOG00000070415	0.387338	0.433854	0.424889	0.956149	0.934181	0.974913	0.434895	1.124e-05	0.0105881	down	--	--	--	--	--	--	IPR036179: Immunoglobulin-like domain superfamily;IPR013106: Immunoglobulin V-set domain;IPR007110: Immunoglobulin-like domain;IPR013783: Immunoglobulin-like fold	Extracell	CS pos: 19-20. VNS-EV. Pr: 0.9296
B2RYM1	Angiopoietin-like 6 OS=Rattus norvegicus OX=10116 GN=Angptl6 PE=1 SV=1	Angptl6	0.413343	0.420475	0.399325	1.02955	0.836039	0.952811	0.437533	0.0104373	0.101627	down	--	GO:0005615 extracellular space;GO:0030141 secretory granule;GO:0062023 collagen-containing extracellular matrix	GO:0005102 signaling receptor binding	R: General function prediction only	K25360	--	IPR002181: Fibrinogen, alpha/beta/gamma chain, C-terminal globular domain;IPR020837: Fibrinogen, conserved site;IPR014716: Fibrinogen, alpha/beta/gamma chain, C-terminal globular, subdomain 1;IPR036056: Fibrinogen-like, C-terminal	Extracell	CS pos: 24-25. GDA-AR. Pr: 0.5917
A0A8I6G7J3	Ig-like domain-containing protein OS=Rattus norvegicus OX=10116 GN=ENSRNOG00000070816 PE=1 SV=1	ENSRNOG00000070816	6.91479	7.17651	7.26798	18.8962	16.5499	13.0921	0.440052	0.0324881	0.147115	down	--	--	--	--	--	--	IPR007110: Immunoglobulin-like domain;IPR013106: Immunoglobulin V-set domain;IPR036179: Immunoglobulin-like domain superfamily;IPR003599: Immunoglobulin subtype;IPR013783: Immunoglobulin-like fold	Extracell	CS pos: 19-20. VLC-EV. Pr: 0.9272
A0A8I6ACJ3	Ig-like domain-containing protein OS=Rattus norvegicus OX=10116 GN=ENSRNOG00000062853 PE=1 SV=1	ENSRNOG00000062853	12.1575	8.98607	25.6359	38.4496	39.1141	28.4983	0.441058	0.0392811	0.161282	down	--	--	--	--	K06553	--	IPR013106: Immunoglobulin V-set domain;IPR013783: Immunoglobulin-like fold;IPR003599: Immunoglobulin subtype;IPR036179: Immunoglobulin-like domain superfamily;IPR007110: Immunoglobulin-like domain	Extracell	CS pos: 19-20. MRC-DI. Pr: 0.7885
Q6IG05	Keratin, type II cytoskeletal 75 OS=Rattus norvegicus OX=10116 GN=Krt75 PE=3 SV=2	Krt75	35.7851	34.9189	10.7061	43.9674	67.6712	71.2277	0.445189	0.0464587	0.172643	down	GO:0002244 hematopoietic progenitor cell differentiation;GO:0031424 keratinization;GO:0045109 intermediate filament organization	GO:0001533 cornified envelope;GO:0005882 intermediate filament;GO:0045095 keratin filament	GO:0030280 structural constituent of skin epidermis	--	K07605	--	IPR039008: Intermediate filament, rod domain;IPR032444: Keratin type II head;IPR018039: Intermediate filament protein, conserved site;IPR003054: Keratin, type II	Nucleus	--
P03994	Hyaluronan and proteoglycan link protein 1 OS=Rattus norvegicus OX=10116 GN=Hapln1 PE=1 SV=2	Hapln1	0.640245	0.867607	0.679839	1.58851	1.45184	1.78597	0.453283	0.00260915	0.0797206	down	GO:0001501 skeletal system development;GO:0007155 cell adhesion;GO:0007417 central nervous system development	GO:0005576 extracellular region;GO:0031012 extracellular matrix;GO:0045202 synapse	GO:0005198 structural molecule activity;GO:0005540 hyaluronic acid binding	--	K06848	--	IPR000538: Link domain;IPR016187: C-type lectin fold;IPR007110: Immunoglobulin-like domain;IPR013106: Immunoglobulin V-set domain;IPR003599: Immunoglobulin subtype;IPR013783: Immunoglobulin-like fold;IPR016186: C-type lectin-like/link domain superfamily;IPR036179: Immunoglobulin-like domain superfamily	Extracell	CS pos: 15-16. CRA-DH. Pr: 0.9659
A0A8I6AVN6	Ig-like domain-containing protein OS=Rattus norvegicus OX=10116 GN=ENSRNOG00000069088 PE=4 SV=1	ENSRNOG00000069088	2.13374	3.01992	2.32109	6.44671	5.2613	4.78205	0.453289	0.0119264	0.10341	down	--	--	--	--	--	--	IPR013106: Immunoglobulin V-set domain;IPR036179: Immunoglobulin-like domain superfamily;IPR013783: Immunoglobulin-like fold;IPR007110: Immunoglobulin-like domain;IPR003599: Immunoglobulin subtype	Extracell	CS pos: 19-20. VSS-GE. Pr: 0.4748
Q920P6	Adenosine deaminase OS=Rattus norvegicus OX=10116 GN=Ada PE=1 SV=3	Ada	0.517686	0.403243	0.485823	1.08791	0.829101	1.1713	0.455508	0.0231348	0.133605	down	GO:0000255 allantoin metabolic process;GO:0001666 response to hypoxia;GO:0001701 in utero embryonic development;GO:0001821 histamine secretion;GO:0001829 trophectodermal cell differentiation;GO:0001889 liver development;GO:0001890 placenta development;GO:0002314 germinal center B cell differentiation;GO:0002636 positive regulation of germinal center formation;GO:0002686 negative regulation of leu…	GO:0005615 extracellular space;GO:0005737 cytoplasm;GO:0005764 lysosome;GO:0005829 cytosol;GO:0009897 external side of plasma membrane;GO:0009986 cell surface;GO:0016020 membrane;GO:0032839 dendrite cytoplasm;GO:0043025 neuronal cell body;GO:0060205 cytoplasmic vesicle lumen;GO:0070161 anchoring junction	GO:0001883 purine nucleoside binding;GO:0004000 adenosine deaminase activity;GO:0008270 zinc ion binding;GO:0046936 2'-deoxyadenosine deaminase activity	F: Nucleotide transport and metabolism	K01488	ko00230: Purine metabolism;ko01100: Metabolic pathways;ko01232: Nucleotide metabolism;ko05340: Primary immunodeficiency	IPR032466: Metal-dependent hydrolase;IPR028893: Adenosine deaminase;IPR006650: Adenosine/AMP deaminase active site;IPR006330: Adenosine/adenine deaminase;IPR001365: Adenosine deaminase domain	Cytoplasm	--
A0A8I5ZR49	Moesin OS=Rattus norvegicus OX=10116 GN=Msn PE=1 SV=1	Msn	0.974671	1.55028	1.14609	2.4084	2.49442	3.02517	0.463048	0.00552402	0.0895823	down	--	--	--	R: General function prediction only	K05763	ko04530: Tight junction;ko04670: Leukocyte transendothelial migration;ko04810: Regulation of actin cytoskeleton;ko05162: Measles;ko05205: Proteoglycans in cancer	IPR046810: Ezrin/radixin/moesin, alpha-helical domain;IPR019749: Band 4.1 domain;IPR000299: FERM domain;IPR029071: Ubiquitin-like domain superfamily;IPR019748: FERM central domain;IPR018979: FERM, N-terminal;IPR018980: FERM, C-terminal PH-like domain;IPR011259: Ezrin/radixin/moesin, C-terminal;IPR014352: FERM/acyl-CoA-binding protein superfamily;IPR019747: FERM conserved site;IPR011993: PH-like d…	Cytoplasm	--
A0A8I6AI27	Ig-like domain-containing protein OS=Rattus norvegicus OX=10116 GN=ENSRNOG00000065115 PE=1 SV=1	ENSRNOG00000065115	3.19938	4.11882	3.77142	7.66455	7.9199	7.86574	0.472901	0.00234119	0.0783462	down	--	--	--	--	K06553	--	IPR007110: Immunoglobulin-like domain;IPR013106: Immunoglobulin V-set domain;IPR013783: Immunoglobulin-like fold;IPR036179: Immunoglobulin-like domain superfamily;IPR003599: Immunoglobulin subtype	Extracell	CS pos: 19-20. VHS-EV. Pr: 0.9114
A0A0G2JXW8	VPS37C subunit of ESCRT-I OS=Rattus norvegicus OX=10116 GN=Vps37c PE=1 SV=1	Vps37c	0.160507	0.138626	0.136758	0.278448	0.309318	0.332096	0.473865	0.00296055	0.0804287	down	GO:0006612 protein targeting to membrane;GO:0006623 protein targeting to vacuole;GO:0043162 ubiquitin-dependent protein catabolic process via the multivesicular body sorting pathway	GO:0000813 ESCRT I complex	GO:0048306 calcium-dependent protein binding	S: Function unknown	K12185	ko04144: Endocytosis	IPR009851: Modifier of rudimentary, Modr	Cytoplasm_Nucleus	--
D3ZAE6	Vasorin OS=Rattus norvegicus OX=10116 GN=Vasn PE=4 SV=1	Vasn	0.394927	0.432901	0.307809	0.70369	0.812036	0.831277	0.483867	0.0017797	0.0771995	down	GO:0010719 negative regulation of epithelial to mesenchymal transition;GO:0030512 negative regulation of transforming growth factor beta receptor signaling pathway;GO:0071456 cellular response to hypoxia;GO:0071461 cellular response to redox state	GO:0005615 extracellular space;GO:0005739 mitochondrion;GO:0005886 plasma membrane;GO:0009986 cell surface;GO:0016021 integral component of membrane;GO:0031012 extracellular matrix;GO:0070062 extracellular exosome	GO:0050431 transforming growth factor beta binding	--	K24500	--	IPR003961: Fibronectin type III;IPR032675: Leucine-rich repeat domain superfamily;IPR001611: Leucine-rich repeat;IPR000372: Leucine-rich repeat N-terminal domain;IPR013783: Immunoglobulin-like fold;IPR036116: Fibronectin type III superfamily;IPR003591: Leucine-rich repeat, typical subtype;IPR000742: EGF-like domain;IPR000483: Cysteine-rich flanking region, C-terminal	Extracell	CS pos: 24-25. VQS-CP. Pr: 0.9668
B1H260	Coagulation factor XIII B chain OS=Rattus norvegicus OX=10116 GN=F13b PE=1 SV=1	F13b	12.9792	16.9304	22.3159	37.0803	33.9637	35.8472	0.488584	0.014039	0.111132	down	GO:0007596 blood coagulation;GO:0018149 peptide cross-linking;GO:0072378 blood coagulation, fibrin clot formation	--	--	--	K03906	ko04610: Complement and coagulation cascades;ko05171: Coronavirus disease - COVID-19	IPR000436: Sushi/SCR/CCP domain;IPR035976: Sushi/SCR/CCP superfamily	Extracell	CS pos: 20-21. LYA-EE. Pr: 0.9521
A0A8I6AGS7	Elastin microfibril interfacer 1 OS=Rattus norvegicus OX=10116 GN=Emilin1 PE=1 SV=1	Emilin1	1.2331	0.530366	1.22845	2.29448	1.8776	1.94191	0.489356	0.0278323	0.141337	down	GO:0003180 aortic valve morphogenesis;GO:0007160 cell-matrix adhesion;GO:0008217 regulation of blood pressure;GO:0010628 positive regulation of gene expression;GO:0010629 negative regulation of gene expression;GO:0010811 positive regulation of cell-substrate adhesion;GO:0016477 cell migration;GO:0016525 negative regulation of angiogenesis;GO:0030198 extracellular matrix organization;GO:0030512 ne…	GO:0005615 extracellular space;GO:0031012 extracellular matrix;GO:0034668 integrin alpha4-beta1 complex;GO:0062023 collagen-containing extracellular matrix;GO:1990971 EMILIN complex	GO:0030023 extracellular matrix constituent conferring elasticity;GO:0042802 identical protein binding;GO:0098640 integrin binding involved in cell-matrix adhesion	--	K24246	--	IPR001073: C1q domain;IPR011489: EMI domain;IPR008160: Collagen triple helix repeat;IPR008983: Tumour necrosis factor-like domain superfamily	Extracell	CS pos: 21-22. TEA-AS. Pr: 0.8246
P35572	Insulin-like growth factor-binding protein 6 OS=Rattus norvegicus OX=10116 GN=Igfbp6 PE=1 SV=1	Igfbp6	0.522619	0.493852	0.593308	0.94331	1.08913	1.21677	0.495437	0.0120507	0.10341	down	GO:0016477 cell migration;GO:0032874 positive regulation of stress-activated MAPK cascade;GO:0043410 positive regulation of MAPK cascade;GO:0043567 regulation of insulin-like growth factor receptor signaling pathway	GO:0005615 extracellular space;GO:0005737 cytoplasm;GO:0005794 Golgi apparatus;GO:0042568 insulin-like growth factor binary complex	GO:0001968 fibronectin binding;GO:0031994 insulin-like growth factor I binding;GO:0031995 insulin-like growth factor II binding;GO:0042802 identical protein binding	--	K23579	--	IPR036857: Thyroglobulin type-1 superfamily;IPR000716: Thyroglobulin type-1;IPR000867: Insulin-like growth factor-binding protein, IGFBP;IPR009030: Growth factor receptor cysteine-rich domain superfamily;IPR022326: Insulin-like growth factor-binding protein 6;IPR022321: Insulin-like growth factor-binding protein family 1-6, chordata	Extracell	CS pos: 28-29. ALA-GC. Pr: 0.5474
Q9QX79	Fetuin-B OS=Rattus norvegicus OX=10116 GN=Fetub PE=2 SV=2	Fetub	29.1477	28.9094	31.7285	63.7427	49.273	68.0663	0.495829	0.0305184	0.144599	down	--	--	--	--	K23411	--	IPR001363: Proteinase inhibitor I25C, fetuin, conserved site;IPR000010: Cystatin domain;IPR025764: Fetuin-B-type cystatin domain;IPR046350: Cystatin superfamily	Extracell	CS pos: 18-19. CVA-RS. Pr: 0.7644
A0A8I6ABK7	Collectin-11 OS=Rattus norvegicus OX=10116 GN=Rps7 PE=1 SV=1	Rps7	3.64027	3.18108	3.25285	7.5066	6.65604	5.94235	0.50108	0.0118052	0.102968	down	--	--	--	T: Signal transduction mechanisms;V: Defense mechanisms	K10066	ko04145: Phagosome	IPR016186: C-type lectin-like/link domain superfamily;IPR001304: C-type lectin-like;IPR016187: C-type lectin fold;IPR008160: Collagen triple helix repeat;IPR033990: Collectin, C-type lectin-like domain;IPR018378: C-type lectin, conserved site	Extracell	CS pos: 25-26. GCP-QQ. Pr: 0.3759
B5DF55	Signal transducing adaptor molecule OS=Rattus norvegicus OX=10116 GN=Stam PE=3 SV=1	Stam	0.433286	0.387159	0.578415	0.835037	0.998284	0.937466	0.50486	0.00404903	0.0821208	down	GO:0043328 protein transport to vacuole involved in ubiquitin-dependent protein catabolic process via the multivesicular body sorting pathway;GO:1903543 positive regulation of exosomal secretion;GO:1903551 regulation of extracellular exosome assembly	GO:0031901 early endosome membrane;GO:0033565 ESCRT-0 complex	GO:0035091 phosphatidylinositol binding;GO:0043130 ubiquitin binding;GO:0044389 ubiquitin-like protein ligase binding	T: Signal transduction mechanisms	K04705	ko04144: Endocytosis;ko04630: JAK-STAT signaling pathway	IPR036028: SH3-like domain superfamily;IPR035657: STAM1, SH3 domain;IPR008942: ENTH/VHS;IPR003903: Ubiquitin interacting motif;IPR001452: SH3 domain;IPR002014: VHS domain	Nucleus	--
Q62894	Extracellular matrix protein 1 OS=Rattus norvegicus OX=10116 GN=Ecm1 PE=1 SV=2	Ecm1	15.3649	19.7542	24.9075	34.4686	40.717	43.3251	0.506507	0.00693926	0.0914344	down	GO:0001503 ossification;GO:0001525 angiogenesis;GO:0001938 positive regulation of endothelial cell proliferation;GO:0001960 negative regulation of cytokine-mediated signaling pathway;GO:0002063 chondrocyte development;GO:0002828 regulation of type 2 immune response;GO:0003416 endochondral bone growth;GO:0006357 regulation of transcription by RNA polymerase II;GO:0006954 inflammatory response;GO:0…	GO:0005615 extracellular space;GO:0062023 collagen-containing extracellular matrix	GO:0002020 protease binding;GO:0005134 interleukin-2 receptor binding;GO:0008022 protein C-terminus binding;GO:0019899 enzyme binding;GO:0043236 laminin binding	--	K23867	--	IPR020858: Serum albumin-like;IPR008605: Extracellular matrix protein 1	Extracell	CS pos: 19-20. ASA-AS. Pr: 0.3926
P83121	Urinary protein 3 OS=Rattus norvegicus OX=10116 PE=3 SV=1	--	1.2332	1.51355	1.83937	3.08783	2.74778	3.08655	0.514014	0.00396941	0.0821208	down	--	GO:0005576 extracellular region	--	--	--	--	--	Extracell	CS pos: 21-22. LLA-LQ. Pr: 0.7396
Q6V0K7	Oncoprotein-induced transcript 3 protein OS=Rattus norvegicus OX=10116 GN=Oit3 PE=2 SV=1	Oit3	0.617768	0.570821	0.798167	1.26081	1.26241	1.33319	0.515183	0.00690048	0.0914344	down	GO:1903118 urate homeostasis	GO:0005615 extracellular space;GO:0005635 nuclear envelope;GO:0009986 cell surface	GO:0005201 extracellular matrix structural constituent;GO:0005509 calcium ion binding	--	K24431	--	IPR001507: Zona pellucida domain;IPR001881: EGF-like calcium-binding domain;IPR000742: EGF-like domain;IPR042235: Zona pellucida, ZP-C domain	Extracell	CS pos: 17-18. TLQ-SP. Pr: 0.4837
A0A1W2Q642	Peptidase inhibitor 16 OS=Rattus norvegicus OX=10116 GN=Pi16 PE=1 SV=2	Pi16	2.31971	2.71895	3.08026	4.78126	4.8899	6.05789	0.516174	0.0113515	0.102968	down	GO:0061052 negative regulation of cell growth involved in cardiac muscle cell development	GO:0005615 extracellular space	--	S: Function unknown	K20412	--	IPR018244: Allergen V5/Tpx-1-related, conserved site;IPR014044: CAP domain;IPR035940: CAP superfamily;IPR001283: Cysteine-rich secretory protein-related	Cytoplasm	--
A0A0G2K9Y5	Histidine-rich glycoprotein OS=Rattus norvegicus OX=10116 GN=Hrg l1 PE=1 SV=2	Hrg	30.2958	35.6914	43.7102	63.053	74.1775	74.8996	0.517123	0.00335312	0.0804287	down	--	--	GO:0004869 cysteine-type endopeptidase inhibitor activity	--	K23410	--	IPR046350: Cystatin superfamily;IPR000010: Cystatin domain	Extracell	CS pos: 29-30. SHA-LS. Pr: 0.8631
A0A8I6GLR1	Collagen type XVIII alpha 1 chain OS=Rattus norvegicus OX=10116 GN=Col18a1 PE=1 SV=1	Col18a1	0.316862	0.394397	0.385913	0.580355	0.726159	0.809483	0.518513	0.0256315	0.137403	down	GO:0001525 angiogenesis;GO:0001886 endothelial cell morphogenesis;GO:0008284 positive regulation of cell population proliferation;GO:0009410 response to xenobiotic stimulus;GO:0030198 extracellular matrix organization;GO:0030335 positive regulation of cell migration;GO:0051599 response to hydrostatic pressure;GO:2000353 positive regulation of endothelial cell apoptotic process	GO:0005604 basement membrane;GO:0005615 extracellular space;GO:0030938 collagen type XVIII trimer;GO:0031012 extracellular matrix	GO:0005201 extracellular matrix structural constituent	W: Extracellular structures	K06823	ko04974: Protein digestion and absorption	IPR020067: Frizzled domain;IPR016187: C-type lectin fold;IPR001791: Laminin G domain;IPR016186: C-type lectin-like/link domain superfamily;IPR035523: Collagen alpha-1(XVIII) chain, frizzled domain;IPR013320: Concanavalin A-like lectin/glucanase domain superfamily;IPR010515: Collagenase NC10/endostatin;IPR045463: Collagen type XV/XVIII, trimerization domain;IPR036790: Frizzled cysteine-rich domain…	Golgi apparatus	CS pos: 30-31. TSA-DG. Pr: 0.7452
A0A0G2K528	Syntaxin 16 OS=Rattus norvegicus OX=10116 GN=Stx16 PE=1 SV=2	Stx16	0.169049	0.150657	0.131478	0.346468	0.224102	0.294195	0.521741	0.0499601	0.175671	down	GO:0006886 intracellular protein transport;GO:0006906 vesicle fusion;GO:0042147 retrograde transport, endosome to Golgi;GO:0048278 vesicle docking;GO:0090161 Golgi ribbon formation	GO:0005737 cytoplasm;GO:0005794 Golgi apparatus;GO:0005802 trans-Golgi network;GO:0005829 cytosol;GO:0012505 endomembrane system;GO:0016021 integral component of membrane;GO:0030285 integral component of synaptic vesicle membrane;GO:0031201 SNARE complex;GO:0031985 Golgi cisterna;GO:0048471 perinuclear region of cytoplasm	GO:0000149 SNARE binding;GO:0005484 SNAP receptor activity;GO:0019905 syntaxin binding	U: Intracellular trafficking, secretion, and vesicular transport	K08489	ko04130: SNARE interactions in vesicular transport	IPR006012: Syntaxin/epimorphin, conserved site;IPR010989: SNARE;IPR006011: Syntaxin, N-terminal domain;IPR000727: Target SNARE coiled-coil homology domain	Mitochondrion	--
P04276	Vitamin D-binding protein OS=Rattus norvegicus OX=10116 GN=Gc PE=1 SV=3	Gc	64.4697	79.0995	103.677	136.96	157.829	176.733	0.524357	0.00994266	0.100777	down	GO:0007565 female pregnancy;GO:0007595 lactation;GO:0031667 response to nutrient levels;GO:0032355 response to estradiol;GO:0042359 vitamin D metabolic process;GO:0048545 response to steroid hormone	GO:0005615 extracellular space;GO:0005737 cytoplasm;GO:0005829 cytosol;GO:0030424 axon;GO:0048471 perinuclear region of cytoplasm	GO:0003779 actin binding;GO:0005499 vitamin D binding;GO:0090482 vitamin transmembrane transporter activity;GO:1902118 calcidiol binding	--	K12258	--	IPR020858: Serum albumin-like;IPR020857: Serum albumin, conserved site;IPR014760: Serum albumin, N-terminal;IPR000213: Vitamin D-binding protein;IPR000264: ALB/AFP/VDB;IPR015247: Vitamin D binding protein, domain III	Extracell	CS pos: 16-17. GHA-LE. Pr: 0.9287
A6HK92	Beta-2-glycoprotein 1 OS=Rattus norvegicus OX=10116 GN=Apoh PE=1 SV=1	Apoh	129.631	183.627	238.245	344.023	333.155	367.969	0.52768	0.0252337	0.137004	down	GO:0001937 negative regulation of endothelial cell proliferation;GO:0006641 triglyceride metabolic process;GO:0007597 blood coagulation, intrinsic pathway;GO:0010596 negative regulation of endothelial cell migration;GO:0016525 negative regulation of angiogenesis;GO:0030195 negative regulation of blood coagulation;GO:0031639 plasminogen activation;GO:0033033 negative regulation of myeloid cell apo…	GO:0009986 cell surface;GO:0034361 very-low-density lipoprotein particle;GO:0034364 high-density lipoprotein particle;GO:0042627 chylomicron	GO:0005543 phospholipid binding;GO:0008201 heparin binding;GO:0042802 identical protein binding;GO:0060230 lipoprotein lipase activator activity	T: Signal transduction mechanisms;V: Defense mechanisms	K17305	ko04979: Cholesterol metabolism	IPR035976: Sushi/SCR/CCP superfamily;IPR000436: Sushi/SCR/CCP domain;IPR015104: Beta-2-glycoprotein-1 fifth domain	Extracell	CS pos: 19-20. AIA-GR. Pr: 0.7836
A0A8I5ZM12	Annexin OS=Rattus norvegicus OX=10116 GN=Anxa7 PE=1 SV=1	Anxa7	4.94652	5.39083	4.57643	9.9468	9.6056	8.42841	0.533	0.00358903	0.0804287	down	GO:0006874 cellular calcium ion homeostasis;GO:0006914 autophagy;GO:0007599 hemostasis;GO:0008283 cell population proliferation;GO:0008360 regulation of cell shape;GO:0009651 response to salt stress;GO:0009992 cellular water homeostasis;GO:0010629 negative regulation of gene expression;GO:0014070 response to organic cyclic compound;GO:0030855 epithelial cell differentiation;GO:0051592 response to…	GO:0005634 nucleus;GO:0005635 nuclear envelope;GO:0005789 endoplasmic reticulum membrane;GO:0005829 cytosol;GO:0005886 plasma membrane;GO:0031982 vesicle	GO:0005178 integrin binding;GO:0005509 calcium ion binding;GO:0005544 calcium-dependent phospholipid binding;GO:0048306 calcium-dependent protein binding	U: Intracellular trafficking, secretion, and vesicular transport	K17095	ko05014: Amyotrophic lateral sclerosis	IPR018502: Annexin repeat;IPR037104: Annexin superfamily;IPR001464: Annexin;IPR018252: Annexin repeat, conserved site	Extracell	CS pos: 16-17. SKA-SR. Pr: 0.7050
G3V8D4	Apolipoprotein C-II OS=Rattus norvegicus OX=10116 GN=Apoc2 PE=3 SV=1	Apoc2	29.7165	25.9898	21.5283	53.9558	38.2719	52.6652	0.533046	0.0297725	0.144117	down	GO:0009410 response to xenobiotic stimulus;GO:0010518 positive regulation of phospholipase activity;GO:0010898 positive regulation of triglyceride catabolic process;GO:0010916 negative regulation of very-low-density lipoprotein particle clearance;GO:0016042 lipid catabolic process;GO:0032375 negative regulation of cholesterol transport;GO:0033344 cholesterol efflux;GO:0033700 phospholipid efflux;…	GO:0005615 extracellular space;GO:0034361 very-low-density lipoprotein particle;GO:0034362 low-density lipoprotein particle;GO:0034363 intermediate-density lipoprotein particle;GO:0034366 spherical high-density lipoprotein particle;GO:0042627 chylomicron	GO:0008289 lipid binding;GO:0016004 phospholipase activator activity;GO:0043274 phospholipase binding;GO:0055102 lipase inhibitor activity;GO:0060230 lipoprotein lipase activator activity	--	K22287	ko04979: Cholesterol metabolism	IPR023121: ApoC-II domain superfamily;IPR008019: Apolipoprotein C-II	Extracell	CS pos: 22-23. VQG-TE. Pr: 0.9260
P19814	Trans-Golgi network integral membrane protein TGN38 OS=Rattus norvegicus OX=10116 GN=Ttgn1 PE=1 SV=1	Ttgn1	0.428639	0.349804	0.534485	0.843663	0.666881	0.945368	0.534599	0.0228582	0.133605	down	GO:0006895 Golgi to endosome transport	GO:0005768 endosome;GO:0005794 Golgi apparatus;GO:0005802 trans-Golgi network;GO:0005829 cytosol;GO:0016021 integral component of membrane;GO:0030140 trans-Golgi network transport vesicle	--	--	--	--	--	Extracell	CS pos: 17-18. ARA-LP. Pr: 0.8152
Q68FP3	C-C motif chemokine 6 OS=Rattus norvegicus OX=10116 GN=Ccl6 PE=3 SV=1	Ccl6	0.568334	0.692595	0.70542	1.16295	1.13694	1.37727	0.534748	0.00613053	0.0913311	down	GO:0002548 monocyte chemotaxis;GO:0006915 apoptotic process;GO:0006954 inflammatory response;GO:0007186 G protein-coupled receptor signaling pathway;GO:0030593 neutrophil chemotaxis;GO:0043547 positive regulation of GTPase activity;GO:0048247 lymphocyte chemotaxis;GO:0060326 cell chemotaxis;GO:0070098 chemokine-mediated signaling pathway;GO:0070374 positive regulation of ERK1 and ERK2 cascade;GO:…	GO:0005615 extracellular space	GO:0008009 chemokine activity;GO:0042056 chemoattractant activity;GO:0048020 CCR chemokine receptor binding	--	K05510	ko04060: Cytokine-cytokine receptor interaction;ko04061: Viral protein interaction with cytokine and cytokine receptor;ko04062: Chemokine signaling pathway	IPR001811: Chemokine interleukin-8-like domain;IPR000827: CC chemokine, conserved site;IPR036048: Chemokine interleukin-8-like superfamily	Extracell	CS pos: 21-22. SQA-GL. Pr: 0.8576
P14668	Annexin A5 OS=Rattus norvegicus OX=10116 GN=Anxa5 PE=1 SV=3	Anxa5	1.2413	1.73092	1.96777	2.81774	2.91276	3.46905	0.536982	0.00862169	0.0964845	down	GO:0007596 blood coagulation;GO:0010033 response to organic substance;GO:0030195 negative regulation of blood coagulation;GO:0043065 positive regulation of apoptotic process;GO:0051592 response to calcium ion;GO:0071284 cellular response to lead ion;GO:0097066 response to thyroid hormone;GO:0097211 cellular response to gonadotropin-releasing hormone;GO:1901317 regulation of flagellated sperm moti…	GO:0005615 extracellular space;GO:0005634 nucleus;GO:0005737 cytoplasm;GO:0005783 endoplasmic reticulum;GO:0005829 cytosol;GO:0005886 plasma membrane;GO:0008021 synaptic vesicle;GO:0009897 external side of plasma membrane;GO:0014704 intercalated disc;GO:0030018 Z disc;GO:0030425 dendrite;GO:0042383 sarcolemma;GO:0042995 cell projection;GO:0043025 neuronal cell body;GO:0043204 perikaryon;GO:004367…	GO:0005388 P-type calcium transporter activity;GO:0005509 calcium ion binding;GO:0005544 calcium-dependent phospholipid binding;GO:0017046 peptide hormone binding;GO:0030971 receptor tyrosine kinase binding;GO:0042802 identical protein binding	U: Intracellular trafficking, secretion, and vesicular transport	K16646	--	IPR018252: Annexin repeat, conserved site;IPR037104: Annexin superfamily;IPR018502: Annexin repeat;IPR001464: Annexin;IPR002392: Annexin A5	Cytoplasm	--
A0A8I5ZLU0	Ig-like domain-containing protein OS=Rattus norvegicus OX=10116 GN=ENSRNOG00000066926 PE=4 SV=1	ENSRNOG00000066926	0.562809	0.516868	0.564364	1.07587	1.04776	0.926545	0.539	0.00512726	0.0854846	down	--	--	--	--	K06553	--	IPR013783: Immunoglobulin-like fold;IPR013106: Immunoglobulin V-set domain;IPR036179: Immunoglobulin-like domain superfamily;IPR007110: Immunoglobulin-like domain	Extracell	--
Q08420	Extracellular superoxide dismutase [Cu-Zn] OS=Rattus norvegicus OX=10116 GN=Sod3 PE=1 SV=2	Sod3	2.02356	2.66175	2.95178	4.45652	4.71874	4.68815	0.550881	0.0115458	0.102968	down	GO:0001666 response to hypoxia;GO:0006979 response to oxidative stress;GO:0019430 removal of superoxide radicals;GO:0046688 response to copper ion;GO:0097746 blood vessel diameter maintenance	GO:0005615 extracellular space;GO:0005634 nucleus;GO:0005737 cytoplasm;GO:0005794 Golgi apparatus;GO:0062023 collagen-containing extracellular matrix	GO:0004784 superoxide dismutase activity;GO:0005507 copper ion binding	P: Inorganic ion transport and metabolism	K16627	--	IPR001424: Superoxide dismutase, copper/zinc binding domain;IPR018152: Superoxide dismutase, copper/zinc, binding site;IPR036423: Superoxide dismutase-like, copper/zinc binding domain superfamily	Extracell	CS pos: 20-21. TWT-MS. Pr: 0.4479
P04916	Retinol-binding protein 4 OS=Rattus norvegicus OX=10116 GN=Rbp4 PE=1 SV=1	Rbp4	15.3163	15.2884	20.5568	31.3233	27.951	33.043	0.554192	0.0043053	0.0836204	down	--	GO:0005615 extracellular space	GO:0016918 retinal binding;GO:0019841 retinol binding;GO:0034632 retinol transmembrane transporter activity	--	K18271	--	IPR022271: Lipocalin, ApoD type;IPR012674: Calycin;IPR002449: Retinol binding protein/Purpurin;IPR000566: Lipocalin/cytosolic fatty-acid binding domain;IPR022272: Lipocalin family conserved site	Extracell	CS pos: 18-19. GSA-ER. Pr: 0.8475
O55004	Ribonuclease 4 OS=Rattus norvegicus OX=10116 GN=Rnase4 PE=1 SV=1	Rnase4	1.93465	1.51281	1.74683	3.18297	2.56833	3.55813	0.55796	0.0274516	0.141337	down	--	GO:0005615 extracellular space	GO:0003676 nucleic acid binding;GO:0004519 endonuclease activity;GO:0004540 ribonuclease activity	--	K16632	--	IPR036816: Ribonuclease A-like domain superfamily;IPR023411: Ribonuclease A, active site;IPR023412: Ribonuclease A-domain;IPR001427: Pancreatic ribonuclease	Extracell	CS pos: 28-29. SYG-QD. Pr: 0.7872
P09456	cAMP-dependent protein kinase type I-alpha regulatory subunit OS=Rattus norvegicus OX=10116 GN=Prkar1a PE=1 SV=2	Prkar1a	1.00754	1.02314	1.00438	1.71248	2.03498	1.65477	0.561815	0.0215302	0.130428	down	--	--	--	T: Signal transduction mechanisms	K04739	ko04910: Insulin signaling pathway	IPR003117: cAMP-dependent protein kinase regulatory subunit, dimerization-anchoring domain;IPR014710: RmlC-like jelly roll fold;IPR000595: Cyclic nucleotide-binding domain;IPR018490: Cyclic nucleotide-binding domain superfamily;IPR018488: Cyclic nucleotide-binding, conserved site	Nucleus	--
P02761	Major urinary protein OS=Rattus norvegicus OX=10116 PE=1 SV=1	--	0.933519	1.43572	1.2107	2.34022	1.83954	2.16704	0.564055	0.0111105	0.102609	down	GO:0006112 energy reserve metabolic process;GO:0009060 aerobic respiration;GO:0010628 positive regulation of gene expression;GO:0010888 negative regulation of lipid storage;GO:0010907 positive regulation of glucose metabolic process;GO:0031649 heat generation;GO:0042593 glucose homeostasis;GO:0045475 locomotor rhythm;GO:0045721 negative regulation of gluconeogenesis;GO:0045834 positive regulation…	GO:0005615 extracellular space;GO:0005634 nucleus;GO:0005829 cytosol	GO:0005009 insulin-activated receptor activity;GO:0005549 odorant binding;GO:0005550 pheromone binding;GO:0036094 small molecule binding	--	K21129	ko04657: IL-17 signaling pathway	IPR000566: Lipocalin/cytosolic fatty-acid binding domain;IPR012674: Calycin;IPR002971: Major urinary protein;IPR022272: Lipocalin family conserved site	Extracell	CS pos: 19-20. GHA-EE. Pr: 0.8237
F7EUH5	Plexin domain containing 2 OS=Rattus norvegicus OX=10116 GN=Plxdc2 PE=1 SV=1	Plxdc2	2.22941	3.70716	3.87254	5.29154	6.33865	5.71139	0.565641	0.0221159	0.132154	down	--	--	--	W: Extracellular structures	--	--	IPR002165: Plexin repeat;IPR016201: PSI domain	Peroxisome	CS pos: 30-31. AHG-EP. Pr: 0.5399
P0C6B8	Sushi, von Willebrand factor type A, EGF and pentraxin domain-containing protein 1 OS=Rattus norvegicus OX=10116 GN=Svep1 PE=1 SV=1	Svep1	0.677541	0.823691	0.850773	1.44463	1.46511	1.22669	0.568608	0.00444037	0.0845016	down	GO:0001945 lymph vessel development;GO:0003017 lymph circulation;GO:0007155 cell adhesion;GO:0008544 epidermis development;GO:0010467 gene expression;GO:0036303 lymph vessel morphogenesis;GO:0048014 Tie signaling pathway;GO:0120193 tight junction organization	GO:0005615 extracellular space;GO:0005634 nucleus;GO:0005737 cytoplasm;GO:0016020 membrane;GO:0031012 extracellular matrix	GO:0003682 chromatin binding;GO:0005509 calcium ion binding	T: Signal transduction mechanisms	K24469	--	IPR035976: Sushi/SCR/CCP superfamily;IPR000742: EGF-like domain;IPR018097: EGF-like calcium-binding, conserved site;IPR000436: Sushi/SCR/CCP domain;IPR001759: Pentraxin-related;IPR009030: Growth factor receptor cysteine-rich domain superfamily;IPR013320: Concanavalin A-like lectin/glucanase domain superfamily;IPR000152: EGF-type aspartate/asparagine hydroxylation site;IPR002035: von Willebrand fa…	Extracell	CS pos: 17-18. VSG-WT. Pr: 0.4065
A0A8I6GE99	Ragulator complex protein LAMTOR5 OS=Rattus norvegicus OX=10116 GN=Lamtor5 PE=1 SV=1	Lamtor5	1.77131	2.56327	3.02844	3.49045	4.67817	4.75525	0.569723	0.0285124	0.142469	down	GO:0008361 regulation of cell size;GO:0010628 positive regulation of gene expression;GO:0032008 positive regulation of TOR signaling;GO:0032757 positive regulation of interleukin-8 production;GO:0043123 positive regulation of I-kappaB kinase/NF-kappaB signaling;GO:0043154 negative regulation of cysteine-type endopeptidase activity involved in apoptotic process;GO:0051092 positive regulation of NF…	GO:0005764 lysosome;GO:0005829 cytosol;GO:0032991 protein-containing complex;GO:0071986 Ragulator complex	--	--	K16344	ko04150: mTOR signaling pathway	IPR024135: Ragulator complex protein LAMTOR5	Extracell	--
P36953	Afamin OS=Rattus norvegicus OX=10116 GN=Afm PE=3 SV=1	Afm	374.097	441.974	579.224	718.142	817.909	895.573	0.573812	0.0127503	0.10546	down	GO:0050821 protein stabilization;GO:0051180 vitamin transport;GO:0071693 protein transport within extracellular region	GO:0005615 extracellular space;GO:0005737 cytoplasm	GO:0005504 fatty acid binding;GO:0008270 zinc ion binding;GO:0008431 vitamin E binding	--	K25349	--	IPR021177: Serum albumin/Alpha-fetoprotein/Afamin;IPR020857: Serum albumin, conserved site;IPR014760: Serum albumin, N-terminal;IPR020858: Serum albumin-like;IPR000264: ALB/AFP/VDB	Extracell	CS pos: 21-22. SLA-LP. Pr: 0.8748
F7ELL4	HGF activator OS=Rattus norvegicus OX=10116 GN=Hgfac PE=1 SV=1	Hgfac	6.28869	9.04015	11.0589	13.8313	15.4028	16.4771	0.577271	0.0246715	0.135591	down	GO:0006508 proteolysis;GO:0007596 blood coagulation;GO:0031638 zymogen activation	GO:0005615 extracellular space;GO:0005737 cytoplasm;GO:0005791 rough endoplasmic reticulum	GO:0004252 serine-type endopeptidase activity	T: Signal transduction mechanisms	K09631	--	IPR018114: Serine proteases, trypsin family, histidine active site;IPR043504: Peptidase S1, PA clan, chymotrypsin-like fold;IPR001314: Peptidase S1A, chymotrypsin family;IPR038178: Kringle superfamily;IPR000083: Fibronectin, type I;IPR000742: EGF-like domain;IPR001254: Serine proteases, trypsin domain;IPR000001: Kringle;IPR000562: Fibronectin type II domain;IPR033116: Serine proteases, trypsin fa…	Extracell	--
A0A8I5XVS2	Mannose receptor, C type 1 OS=Rattus norvegicus OX=10116 GN=Mrc1 PE=1 SV=1	Mrc1	0.361782	0.541457	0.477011	0.92988	0.631811	0.823631	0.578643	0.0404099	0.163725	down	GO:0006898 receptor-mediated endocytosis;GO:0071222 cellular response to lipopolysaccharide;GO:0071346 cellular response to interferon-gamma;GO:0071353 cellular response to interleukin-4	GO:0005886 plasma membrane;GO:0009986 cell surface;GO:0010008 endosome membrane	GO:0004888 transmembrane signaling receptor activity;GO:0005537 mannose binding;GO:0038023 signaling receptor activity;GO:0038024 cargo receptor activity	T: Signal transduction mechanisms;V: Defense mechanisms	K06560	ko04145: Phagosome;ko05152: Tuberculosis	IPR001304: C-type lectin-like;IPR000772: Ricin B, lectin domain;IPR016187: C-type lectin fold;IPR000562: Fibronectin type II domain;IPR016186: C-type lectin-like/link domain superfamily;IPR018378: C-type lectin, conserved site;IPR035992: Ricin B-like lectins;IPR013806: Kringle-like fold;IPR036943: Fibronectin type II domain superfamily	Nucleus	--
P08494	Matrix Gla protein OS=Rattus norvegicus OX=10116 GN=Mgp PE=1 SV=2	Mgp	1.29827	1.74673	1.81765	2.48976	2.67657	3.03702	0.592764	0.00820884	0.0964845	down	GO:0001503 ossification;GO:0007584 response to nutrient;GO:0009612 response to mechanical stimulus;GO:0009725 response to hormone;GO:0010033 response to organic substance;GO:0030154 cell differentiation;GO:0030324 lung development;GO:0030500 regulation of bone mineralization;GO:0048754 branching morphogenesis of an epithelial tube;GO:0051216 cartilage development;GO:0051384 response to glucocorti…	GO:0005615 extracellular space;GO:0005783 endoplasmic reticulum;GO:0031012 extracellular matrix;GO:0032991 protein-containing complex;GO:0062023 collagen-containing extracellular matrix	GO:0005509 calcium ion binding;GO:0048306 calcium-dependent protein binding	--	K19481	--	IPR035972: Gamma-carboxyglutamic acid-rich (GLA) domain superfamily;IPR000294: Gamma-carboxyglutamic acid-rich (GLA) domain;IPR002384: Osteocalcin/matrix Gla protein	Extracell	CS pos: 19-20. ALC-YE. Pr: 0.7863
A0A8I5ZUN1	Biliverdin reductase B OS=Rattus norvegicus OX=10116 GN=Blvrb PE=1 SV=1	Blvrb	1.52636	1.70801	1.13906	2.25624	2.48753	2.53652	0.600722	0.0144127	0.112671	down	GO:0042167 heme catabolic process	GO:0043195 terminal bouton	GO:0004074 biliverdin reductase (NAD(P)+) activity;GO:0016646 oxidoreductase activity, acting on the CH-NH group of donors, NAD or NADP as acceptor;GO:0042602 riboflavin reductase (NADPH) activity	--	K05901	ko00740: Riboflavin metabolism;ko00860: Porphyrin metabolism;ko01100: Metabolic pathways	IPR016040: NAD(P)-binding domain;IPR036291: NAD(P)-binding domain superfamily	Mitochondrion	--
A0A8J8Y8J8	Osteoclastogenesis associated transmembrane protein 1 OS=Rattus norvegicus OX=10116 GN=Ostm1 PE=1 SV=1	Ostm1	0.235421	0.315664	0.418761	0.457087	0.548935	0.596009	0.605386	0.0377569	0.158428	down	GO:0030316 osteoclast differentiation;GO:0030321 transepithelial chloride transport	GO:0005765 lysosomal membrane;GO:0005829 cytosol;GO:0034707 chloride channel complex	--	S: Function unknown	K23863	--	IPR019172: Osteopetrosis-associated transmembrane protein 1 precursor	Extracell	CS pos: 34-35. ALG-AL. Pr: 0.5181
P81827	Urinary protein 1 OS=Rattus norvegicus OX=10116 PE=1 SV=1	--	1.82499	2.91544	3.35865	3.72108	4.79739	4.81289	0.607521	0.042655	0.165114	down	--	GO:0005576 extracellular region	--	--	--	--	--	Extracell	CS pos: 21-22. LLA-LQ. Pr: 0.6945
P55260	Annexin A4 OS=Rattus norvegicus OX=10116 GN=Anxa4 PE=1 SV=3	Anxa4	0.492159	0.530778	0.564571	0.82338	0.94981	0.836907	0.608218	0.00475764	0.0854846	down	GO:0006357 regulation of transcription by RNA polymerase II;GO:0006887 exocytosis;GO:0007219 Notch signaling pathway;GO:0030855 epithelial cell differentiation;GO:0032088 negative regulation of NF-kappaB transcription factor activity;GO:0032717 negative regulation of interleukin-8 production	GO:0005634 nucleus;GO:0005737 cytoplasm;GO:0005886 plasma membrane;GO:0009986 cell surface;GO:0012506 vesicle membrane;GO:0031410 cytoplasmic vesicle;GO:0031965 nuclear membrane;GO:0048471 perinuclear region of cytoplasm	GO:0005509 calcium ion binding;GO:0005544 calcium-dependent phospholipid binding;GO:0042802 identical protein binding;GO:0048306 calcium-dependent protein binding;GO:0051059 NF-kappaB binding	U: Intracellular trafficking, secretion, and vesicular transport	K17093	--	IPR018502: Annexin repeat;IPR037104: Annexin superfamily;IPR002391: Annexin A4;IPR018252: Annexin repeat, conserved site;IPR001464: Annexin	Cytoplasm	--
P24090	Alpha-2-HS-glycoprotein OS=Rattus norvegicus OX=10116 GN=Ahsg PE=1 SV=2	Ahsg	63.4314	68.9167	77.0504	108.062	108.573	127.524	0.608435	0.00694008	0.0914344	down	GO:0001503 ossification;GO:0006953 acute-phase response;GO:0008584 male gonad development;GO:0010951 negative regulation of endopeptidase activity;GO:0021987 cerebral cortex development;GO:0030308 negative regulation of cell growth;GO:0030502 negative regulation of bone mineralization;GO:0031100 animal organ regeneration;GO:0032869 cellular response to insulin stimulus;GO:0045780 positive regulat…	GO:0005576 extracellular region;GO:0005615 extracellular space;GO:0031012 extracellular matrix;GO:0032991 protein-containing complex;GO:0062023 collagen-containing extracellular matrix	GO:0004866 endopeptidase inhibitor activity;GO:0004869 cysteine-type endopeptidase inhibitor activity;GO:0019210 kinase inhibitor activity;GO:0030294 receptor signaling protein tyrosine kinase inhibitor activity	--	K23409	--	IPR046350: Cystatin superfamily;IPR025760: Fetuin-A-type cystatin domain;IPR000010: Cystatin domain;IPR001363: Proteinase inhibitor I25C, fetuin, conserved site	Extracell	CS pos: 18-19. CQS-AP. Pr: 0.9072
A6KSB3	Apolipoprotein N OS=Rattus norvegicus OX=10116 GN=Apon PE=1 SV=1	Apon	3.80309	4.03545	3.50719	6.68692	6.02469	5.86506	0.610752	0.00265917	0.0797206	down	GO:0008203 cholesterol metabolic process	GO:0005615 extracellular space	--	--	K25363	--	IPR026114: Apolipoprotein F	Extracell	CS pos: 18-19. VTA-FP. Pr: 0.9206
P16296	Coagulation factor IX OS=Rattus norvegicus OX=10116 GN=F9 PE=2 SV=2	F9	10.9299	11.882	14.4417	17.8612	19.5692	23.4749	0.611665	0.0222208	0.132154	down	--	--	--	--	K01321	ko04610: Complement and coagulation cascades	IPR001254: Serine proteases, trypsin domain;IPR035972: Gamma-carboxyglutamic acid-rich (GLA) domain superfamily;IPR000742: EGF-like domain;IPR000294: Gamma-carboxyglutamic acid-rich (GLA) domain;IPR018097: EGF-like calcium-binding, conserved site;IPR009003: Peptidase S1, PA clan;IPR001881: EGF-like calcium-binding domain;IPR033116: Serine proteases, trypsin family, serine active site;IPR043504: P…	Extracell	CS pos: 21-22. TEC-AV. Pr: 0.6914
P02767	Transthyretin OS=Rattus norvegicus OX=10116 GN=Ttr PE=1 SV=1	Ttr	59.0038	86.7236	90.8391	130.795	111.383	144.249	0.612188	0.0225372	0.133156	down	GO:0006144 purine nucleobase metabolic process;GO:0042403 thyroid hormone metabolic process;GO:0042572 retinol metabolic process;GO:0070327 thyroid hormone transport	GO:0005615 extracellular space;GO:0032991 protein-containing complex	GO:0005179 hormone activity;GO:0042562 hormone binding;GO:0042802 identical protein binding;GO:0044877 protein-containing complex binding;GO:0070324 thyroid hormone binding	I: Lipid transport and metabolism	K20731	ko04918: Thyroid hormone synthesis	IPR023416: Transthyretin/hydroxyisourate hydrolase domain;IPR023418: Transthyretin, thyroxine binding site;IPR000895: Transthyretin/hydroxyisourate hydrolase;IPR023419: Transthyretin, conserved site;IPR036817: Transthyretin/hydroxyisourate hydrolase domain superfamily	Extracell	CS pos: 20-21. SEA-GP. Pr: 0.8256
Q63207	Coagulation factor X OS=Rattus norvegicus OX=10116 GN=F10 PE=2 SV=1	F10	7.16347	9.44118	9.35484	12.5522	14.1409	15.46	0.615839	0.00892912	0.0972396	down	GO:0006508 proteolysis;GO:0007596 blood coagulation;GO:0051897 positive regulation of protein kinase B signaling	GO:0005576 extracellular region	GO:0004252 serine-type endopeptidase activity;GO:0005509 calcium ion binding;GO:0005543 phospholipid binding	--	K01314	ko04610: Complement and coagulation cascades	IPR043504: Peptidase S1, PA clan, chymotrypsin-like fold;IPR000742: EGF-like domain;IPR001254: Serine proteases, trypsin domain;IPR000294: Gamma-carboxyglutamic acid-rich (GLA) domain;IPR018097: EGF-like calcium-binding, conserved site;IPR012224: Peptidase S1A, coagulation factor VII/IX/X/C/Z;IPR009003: Peptidase S1, PA clan;IPR001881: EGF-like calcium-binding domain;IPR017857: Coagulation factor…	Extracell	CS pos: 23-24. GRS-VF. Pr: 0.7451
Q99PS8	Histidine-rich glycoprotein OS=Rattus norvegicus OX=10116 GN=Hrg PE=1 SV=1	Hrg	53.8242	67.2104	80.3839	104.226	105.342	114.639	0.621267	0.0203975	0.126828	down	--	--	GO:0004869 cysteine-type endopeptidase inhibitor activity	--	K23410	--	IPR000010: Cystatin domain;IPR046350: Cystatin superfamily	Extracell	CS pos: 18-19. SHA-LS. Pr: 0.9398
A0A8I5ZN48	Similar to immunoglobulin light chain variable region OS=Rattus norvegicus OX=10116 GN=Igkvl6 PE=1 SV=1	Igkvl6	28.003	29.8854	29.4445	50.0813	49.2083	41.0733	0.622193	0.021895	0.13137	down	--	--	--	--	K06553	--	IPR013106: Immunoglobulin V-set domain;IPR007110: Immunoglobulin-like domain;IPR036179: Immunoglobulin-like domain superfamily;IPR013783: Immunoglobulin-like fold;IPR003599: Immunoglobulin subtype	Extracell	CS pos: 24-25. TCG-DI. Pr: 0.6961
B0BNN3	Carbonic anhydrase 1 OS=Rattus norvegicus OX=10116 GN=Ca1 PE=1 SV=1	Ca1	6.28969	6.19957	6.57756	9.56207	10.3937	10.6326	0.623335	0.00346209	0.0804287	down	GO:0006730 one-carbon metabolic process	GO:0005737 cytoplasm	GO:0004064 arylesterase activity;GO:0004089 carbonate dehydratase activity;GO:0008270 zinc ion binding;GO:0016836 hydro-lyase activity	R: General function prediction only	K01672	ko00910: Nitrogen metabolism;ko01100: Metabolic pathways	IPR018338: Carbonic anhydrase, alpha-class, conserved site;IPR001148: Alpha carbonic anhydrase domain;IPR036398: Alpha carbonic anhydrase domain superfamily	Cytoplasm	--
Q66H98	Caveolae-associated protein 2 OS=Rattus norvegicus OX=10116 GN=Cavin2 PE=1 SV=3	Cavin2	1.84971	1.81539	2.14389	2.9046	2.79801	3.56168	0.627031	0.0259928	0.137945	down	GO:0097320 plasma membrane tubulation	GO:0005654 nucleoplasm;GO:0005737 cytoplasm;GO:0005829 cytosol;GO:0005901 caveola;GO:0045121 membrane raft	GO:0001786 phosphatidylserine binding;GO:0005080 protein kinase C binding	--	K19387	--	IPR026752: Cavin family	Cytoplasm	--
P16975	SPARC OS=Rattus norvegicus OX=10116 GN=Sparc PE=1 SV=4	Sparc	0.542157	0.682471	0.730368	0.880719	1.09246	1.13702	0.628576	0.0201708	0.126673	down	GO:0001503 ossification;GO:0001937 negative regulation of endothelial cell proliferation;GO:0007507 heart development;GO:0009629 response to gravity;GO:0010288 response to lead ion;GO:0010595 positive regulation of endothelial cell migration;GO:0016525 negative regulation of angiogenesis;GO:0022604 regulation of cell morphogenesis;GO:0030324 lung development;GO:0032496 response to lipopolysacchar…	GO:0005604 basement membrane;GO:0005615 extracellular space;GO:0005634 nucleus;GO:0005737 cytoplasm;GO:0009986 cell surface;GO:0016363 nuclear matrix;GO:0031012 extracellular matrix;GO:0031091 platelet alpha granule;GO:0031092 platelet alpha granule membrane;GO:0031982 vesicle;GO:0045202 synapse;GO:0098978 glutamatergic synapse	GO:0005509 calcium ion binding;GO:0005518 collagen binding;GO:0050840 extracellular matrix binding	W: Extracellular structures	K24262	--	IPR003645: Follistatin-like, N-terminal;IPR002350: Kazal domain;IPR018247: EF-Hand 1, calcium-binding site;IPR036058: Kazal domain superfamily;IPR001999: Osteonectin-like, conserved site;IPR011992: EF-hand domain pair;IPR015369: Follistatin/Osteonectin EGF domain;IPR019577: SPARC/Testican, calcium-binding domain	Extracell	CS pos: 17-18. ALA-AP. Pr: 0.9603
Q5QJC9	BAG family molecular chaperone regulator 5 OS=Rattus norvegicus OX=10116 GN=Bag5 PE=1 SV=1	Bag5	0.787837	0.669464	0.810578	1.34	1.26498	1	0.629095	0.0344908	0.150418	down	GO:0007030 Golgi organization;GO:0010977 negative regulation of neuron projection development;GO:0031397 negative regulation of protein ubiquitination;GO:0032435 negative regulation of proteasomal ubiquitin-dependent protein catabolic process;GO:0050821 protein stabilization;GO:0051444 negative regulation of ubiquitin-protein transferase activity;GO:0061084 negative regulation of protein refoldin…	GO:0005634 nucleus;GO:0005739 mitochondrion;GO:0005829 cytosol;GO:0016020 membrane;GO:0016234 inclusion body;GO:0048471 perinuclear region of cytoplasm	GO:0000774 adenyl-nucleotide exchange factor activity;GO:0019901 protein kinase binding;GO:0031625 ubiquitin protein ligase binding;GO:0051087 chaperone binding	T: Signal transduction mechanisms	K09559	--	IPR003103: BAG domain;IPR036533: BAG domain superfamily	Cytoplasm	--
F7FP65	Retinoic acid receptor responder protein 2 OS=Rattus norvegicus OX=10116 GN=Rarres2 PE=1 SV=1	Rarres2	0.720844	0.689061	0.743103	1.06693	1.07643	1.25513	0.63352	0.0162422	0.117243	down	GO:0001523 retinoid metabolic process;GO:0001934 positive regulation of protein phosphorylation;GO:0003084 positive regulation of systemic arterial blood pressure;GO:0008286 insulin receptor signaling pathway;GO:0010759 positive regulation of macrophage chemotaxis;GO:0014823 response to activity;GO:0019732 antifungal humoral response;GO:0031667 response to nutrient levels;GO:0032869 cellular resp…	GO:0005576 extracellular region;GO:0005615 extracellular space;GO:0031012 extracellular matrix;GO:0062023 collagen-containing extracellular matrix	GO:0005102 signaling receptor binding	--	K10044	--	IPR046350: Cystatin superfamily	Extracell	CS pos: 19-20. IHG-TE. Pr: 0.7369
P24594	Insulin-like growth factor-binding protein 5 OS=Rattus norvegicus OX=10116 GN=Igfbp5 PE=1 SV=1	Igfbp5	2.48492	3.33115	3.21361	4.17127	4.85613	5.14287	0.637226	0.0120755	0.10341	down	GO:0001558 regulation of cell growth;GO:0001649 osteoblast differentiation;GO:0007565 female pregnancy;GO:0007568 aging;GO:0014912 negative regulation of smooth muscle cell migration;GO:0017148 negative regulation of translation;GO:0030336 negative regulation of cell migration;GO:0031069 hair follicle morphogenesis;GO:0035556 intracellular signal transduction;GO:0040008 regulation of growth;GO:00…	GO:0005615 extracellular space;GO:0042567 insulin-like growth factor ternary complex	GO:0001968 fibronectin binding;GO:0005520 insulin-like growth factor binding;GO:0031994 insulin-like growth factor I binding;GO:0031995 insulin-like growth factor II binding	--	K23577	--	IPR000716: Thyroglobulin type-1;IPR022321: Insulin-like growth factor-binding protein family 1-6, chordata;IPR012213: Insulin-like growth factor binding protein 5;IPR000867: Insulin-like growth factor-binding protein, IGFBP;IPR036857: Thyroglobulin type-1 superfamily;IPR009030: Growth factor receptor cysteine-rich domain superfamily;IPR017891: Insulin-like growth factor binding protein, N-termina…	Extracell	CS pos: 19-20. AQG-LG. Pr: 0.7939
P08934	Kininogen-1 OS=Rattus norvegicus OX=10116 GN=Kng1 PE=2 SV=1	Kng1	47.848	57.0821	69.2962	82.4682	91.9065	98.6377	0.638163	0.0155625	0.114963	down	GO:0001938 positive regulation of endothelial cell proliferation;GO:0002542 Factor XII activation;GO:0006954 inflammatory response;GO:0007162 negative regulation of cell adhesion;GO:0007204 positive regulation of cytosolic calcium ion concentration;GO:0007596 blood coagulation;GO:0010951 negative regulation of endopeptidase activity;GO:0030195 negative regulation of blood coagulation;GO:0042130 n…	GO:0005576 extracellular region;GO:0005615 extracellular space;GO:0043204 perikaryon;GO:0043231 intracellular membrane-bounded organelle	GO:0002020 protease binding;GO:0004866 endopeptidase inhibitor activity;GO:0004869 cysteine-type endopeptidase inhibitor activity;GO:0005102 signaling receptor binding	--	K03898	ko04022: cGMP-PKG signaling pathway;ko04071: Sphingolipid signaling pathway;ko04080: Neuroactive ligand-receptor interaction;ko04610: Complement and coagulation cascades;ko04750: Inflammatory mediator regulation of TRP channels;ko04810: Regulation of actin cytoskeleton;ko05142: Chagas disease;ko05143: African trypanosomiasis;ko05200: Pathways in cancer	IPR000010: Cystatin domain;IPR027358: Kininogen-type cystatin domain;IPR018073: Proteinase inhibitor I25, cystatin, conserved site;IPR046350: Cystatin superfamily;IPR002395: HMW kininogen	Extracell	CS pos: 18-19. SLA-QE. Pr: 0.9458
P13941	Collagen alpha-1(III) chain OS=Rattus norvegicus OX=10116 GN=Col3a1 PE=2 SV=3	Col3a1	4.1814	3.70636	5.72603	6.56679	6.705	8.02673	0.63919	0.0319269	0.146957	down	GO:0001501 skeletal system development;GO:0001568 blood vessel development;GO:0001701 in utero embryonic development;GO:0001764 neuron migration;GO:0001894 tissue homeostasis;GO:0002062 chondrocyte differentiation;GO:0007160 cell-matrix adhesion;GO:0007179 transforming growth factor beta receptor signaling pathway;GO:0007229 integrin-mediated signaling pathway;GO:0007507 heart development;GO:0009…	GO:0005581 collagen trimer;GO:0005586 collagen type III trimer;GO:0005615 extracellular space;GO:0031012 extracellular matrix;GO:0062023 collagen-containing extracellular matrix	GO:0002020 protease binding;GO:0005178 integrin binding;GO:0005201 extracellular matrix structural constituent;GO:0046332 SMAD binding;GO:0046872 metal ion binding;GO:0048407 platelet-derived growth factor binding	W: Extracellular structures	K19720	ko04611: Platelet activation;ko04820: Cytoskeleton in muscle cells;ko04926: Relaxin signaling pathway;ko04933: AGE-RAGE signaling pathway in diabetic complications;ko04974: Protein digestion and absorption;ko05146: Amoebiasis;ko05415: Diabetic cardiomyopathy	IPR008160: Collagen triple helix repeat;IPR001007: VWFC domain;IPR000885: Fibrillar collagen, C-terminal	Extracell	CS pos: 23-24. ILA-QQ. Pr: 0.8906
F1LSB2	Angiopoietin-1 OS=Rattus norvegicus OX=10116 GN=Angpt1 PE=4 SV=3	Angpt1	1.31749	1.41613	1.20257	2.15247	2.18859	1.80794	0.640135	0.012649	0.105446	down	GO:0001701 in utero embryonic development;GO:0001933 negative regulation of protein phosphorylation;GO:0002040 sprouting angiogenesis;GO:0002092 positive regulation of receptor internalization;GO:0002719 negative regulation of cytokine production involved in immune response;GO:0007162 negative regulation of cell adhesion;GO:0007171 activation of transmembrane receptor protein tyrosine kinase acti…	GO:0005615 extracellular space;GO:0005886 plasma membrane;GO:0005902 microvillus;GO:0045121 membrane raft	GO:0030971 receptor tyrosine kinase binding;GO:0042802 identical protein binding	R: General function prediction only	K05465	ko04010: MAPK signaling pathway;ko04014: Ras signaling pathway;ko04015: Rap1 signaling pathway;ko04066: HIF-1 signaling pathway;ko04151: PI3K-Akt signaling pathway;ko05323: Rheumatoid arthritis	IPR002181: Fibrinogen, alpha/beta/gamma chain, C-terminal globular domain;IPR014716: Fibrinogen, alpha/beta/gamma chain, C-terminal globular, subdomain 1;IPR036056: Fibrinogen-like, C-terminal;IPR020837: Fibrinogen, conserved site	Endoplasmic reticulum	CS pos: 19-20. IGC-SN. Pr: 0.4306
A0A8I6ACW2	Ig-like domain-containing protein OS=Rattus norvegicus OX=10116 GN=ENSRNOG00000069088 PE=4 SV=1	ENSRNOG00000069088	9.79128	11.9673	12.7797	18.0711	18.89	16.9587	0.640549	0.00619585	0.0913311	down	--	--	--	--	--	--	IPR013106: Immunoglobulin V-set domain;IPR036179: Immunoglobulin-like domain superfamily;IPR007110: Immunoglobulin-like domain;IPR003599: Immunoglobulin subtype;IPR013783: Immunoglobulin-like fold	Extracell	CS pos: 36-37. VSS-GE. Pr: 0.3038
P27139	Carbonic anhydrase 2 OS=Rattus norvegicus OX=10116 GN=Ca2 PE=1 SV=2	Ca2	11.5111	11.0276	10.613	15.7207	17.9267	17.9753	0.642192	0.00830915	0.0964845	down	GO:0001822 kidney development;GO:0002009 morphogenesis of an epithelium;GO:0006730 one-carbon metabolic process;GO:0009268 response to pH;GO:0010033 response to organic substance;GO:0010043 response to zinc ion;GO:0015670 carbon dioxide transport;GO:0030316 osteoclast differentiation;GO:0030641 regulation of cellular pH;GO:0032230 positive regulation of synaptic transmission, GABAergic;GO:0032849…	GO:0005615 extracellular space;GO:0005737 cytoplasm;GO:0005829 cytosol;GO:0005886 plasma membrane;GO:0005902 microvillus;GO:0016323 basolateral plasma membrane;GO:0030424 axon;GO:0043209 myelin sheath;GO:0045177 apical part of cell	GO:0004064 arylesterase activity;GO:0004089 carbonate dehydratase activity;GO:0008270 zinc ion binding;GO:0016836 hydro-lyase activity	R: General function prediction only	K18245	ko00910: Nitrogen metabolism;ko01100: Metabolic pathways;ko04964: Proximal tubule bicarbonate reclamation;ko04966: Collecting duct acid secretion;ko04971: Gastric acid secretion;ko04972: Pancreatic secretion;ko04976: Bile secretion	IPR036398: Alpha carbonic anhydrase domain superfamily;IPR001148: Alpha carbonic anhydrase domain;IPR018338: Carbonic anhydrase, alpha-class, conserved site	Cytoplasm	--
P05545	Serine protease inhibitor A3K OS=Rattus norvegicus OX=10116 GN=Serpina3k PE=1 SV=3	Serpina3k	68.1312	83.5901	96.3054	122.049	124.042	139.315	0.643546	0.0131089	0.107848	down	GO:0010951 negative regulation of endopeptidase activity	GO:0005615 extracellular space	GO:0004867 serine-type endopeptidase inhibitor activity	V: Defense mechanisms	K04525	--	IPR042185: Serpin superfamily, domain 2;IPR023796: Serpin domain;IPR023795: Serpin, conserved site;IPR042178: Serpin superfamily, domain 1;IPR036186: Serpin superfamily	Plasma membrane	CS pos: 20-21. VLC-DG. Pr: 0.8308
A0A8I6AC42	Ig-like domain-containing protein OS=Rattus norvegicus OX=10116 GN=ENSRNOG00000065690 PE=1 SV=1	ENSRNOG00000065690	2.32373	2.76367	2.95355	4.07064	4.229	4.12089	0.647393	0.0120237	0.10341	down	--	--	--	--	--	--	IPR013106: Immunoglobulin V-set domain;IPR013783: Immunoglobulin-like fold;IPR007110: Immunoglobulin-like domain;IPR036179: Immunoglobulin-like domain superfamily	Mitochondrion	--
P02650	Apolipoprotein E OS=Rattus norvegicus OX=10116 GN=Apoe PE=1 SV=2	Apoe	51.4076	47.0491	56.1941	86.4768	73.8164	76.0021	0.654481	0.00661394	0.0914344	down	--	--	--	--	K04524	ko04979: Cholesterol metabolism;ko05010: Alzheimer disease	IPR000074: Apolipoprotein A/E	Extracell	CS pos: 18-19. CLA-EG. Pr: 0.8131
P13596	Neural cell adhesion molecule 1 OS=Rattus norvegicus OX=10116 GN=Ncam1 PE=1 SV=1	Ncam1	1.13178	1.20026	1.6553	1.72688	2.06236	2.27682	0.657321	0.0391517	0.161282	down	GO:0001928 regulation of exocyst assembly;GO:0007155 cell adhesion;GO:0007166 cell surface receptor signaling pathway;GO:0007413 axonal fasciculation;GO:0007420 brain development;GO:0007568 aging;GO:0007611 learning or memory;GO:0009410 response to xenobiotic stimulus;GO:0010035 response to inorganic substance;GO:0010288 response to lead ion;GO:0014012 peripheral nervous system axon regeneration;…	GO:0005886 plasma membrane;GO:0005911 cell-cell junction;GO:0009897 external side of plasma membrane;GO:0009986 cell surface;GO:0030424 axon;GO:0030426 growth cone;GO:0043005 neuron projection;GO:0043025 neuronal cell body;GO:0098685 Schaffer collateral - CA1 synapse;GO:0098978 glutamatergic synapse;GO:0099055 integral component of postsynaptic membrane;GO:0099056 integral component of presynapti…	GO:0005104 fibroblast growth factor receptor binding;GO:0008092 cytoskeletal protein binding;GO:0008201 heparin binding;GO:0019902 phosphatase binding;GO:0030275 LRR domain binding	T: Signal transduction mechanisms	K06491	ko03265: Virion - Ebolavirus, Lyssavirus and Morbillivirus;ko04514: Cell adhesion molecules;ko05020: Prion disease	IPR013783: Immunoglobulin-like fold;IPR036179: Immunoglobulin-like domain superfamily;IPR007110: Immunoglobulin-like domain;IPR003961: Fibronectin type III;IPR003598: Immunoglobulin subtype 2;IPR003599: Immunoglobulin subtype;IPR013098: Immunoglobulin I-set;IPR009138: Neural cell adhesion;IPR036116: Fibronectin type III superfamily	Peroxisome	CS pos: 19-20. AVS-LQ. Pr: 0.5985
P51886	Lumican OS=Rattus norvegicus OX=10116 GN=Lum PE=1 SV=1	Lum	8.22912	8.03383	11.4712	13.4241	13.5686	15.187	0.657524	0.0315392	0.146354	down	GO:0007601 visual perception;GO:0014070 response to organic cyclic compound;GO:0030199 collagen fibril organization;GO:0032914 positive regulation of transforming growth factor beta1 production;GO:0045944 positive regulation of transcription by RNA polymerase II;GO:0051216 cartilage development;GO:0070848 response to growth factor	GO:0005583 fibrillar collagen trimer;GO:0005615 extracellular space;GO:0031012 extracellular matrix	GO:0005518 collagen binding	R: General function prediction only	K08122	ko05205: Proteoglycans in cancer	IPR032675: Leucine-rich repeat domain superfamily;IPR001611: Leucine-rich repeat;IPR000372: Leucine-rich repeat N-terminal domain;IPR003591: Leucine-rich repeat, typical subtype	Extracell	CS pos: 18-19. VSG-QY. Pr: 0.9713
P07151	Beta-2-microglobulin OS=Rattus norvegicus OX=10116 GN=B2m PE=1 SV=1	B2m	33.3077	42.9831	55.5169	58.5652	70.1976	71.6219	0.657773	0.0493358	0.174716	down	GO:0001916 positive regulation of T cell mediated cytotoxicity;GO:0002237 response to molecule of bacterial origin;GO:0002481 antigen processing and presentation of exogenous protein antigen via MHC class Ib, TAP-dependent;GO:0002503 peptide antigen assembly with MHC class II protein complex;GO:0002726 positive regulation of T cell cytokine production;GO:0006826 iron ion transport;GO:0006955 immu…	GO:0005615 extracellular space;GO:0009897 external side of plasma membrane;GO:0042612 MHC class I protein complex;GO:0042613 MHC class II protein complex;GO:0042824 MHC class I peptide loading complex;GO:1990712 HFE-transferrin receptor complex	GO:0023026 MHC class II protein complex binding;GO:0042802 identical protein binding;GO:0042803 protein homodimerization activity	--	K08055	ko04612: Antigen processing and presentation;ko05163: Human cytomegalovirus infection;ko05166: Human T-cell leukemia virus 1 infection;ko05168: Herpes simplex virus 1 infection;ko05169: Epstein-Barr virus infection;ko05170: Human immunodeficiency virus 1 infection	IPR015707: Beta-2-Microglobulin;IPR003597: Immunoglobulin C1-set;IPR013783: Immunoglobulin-like fold;IPR003006: Immunoglobulin/major histocompatibility complex, conserved site;IPR007110: Immunoglobulin-like domain;IPR036179: Immunoglobulin-like domain superfamily	Extracell	CS pos: 20-21. VLA-IQ. Pr: 0.8316
P31394	Vitamin K-dependent protein C OS=Rattus norvegicus OX=10116 GN=Proc PE=2 SV=1	Proc	1.50047	1.38895	1.55046	2.10954	2.24181	2.37058	0.660507	0.00211353	0.0771995	down	GO:0001889 liver development;GO:0006508 proteolysis;GO:0007596 blood coagulation;GO:0030163 protein catabolic process;GO:0030195 negative regulation of blood coagulation;GO:0043066 negative regulation of apoptotic process;GO:0044537 regulation of circulating fibrinogen levels;GO:0050728 negative regulation of inflammatory response;GO:0050819 negative regulation of coagulation;GO:1903142 positive …	GO:0005615 extracellular space;GO:0005783 endoplasmic reticulum;GO:0005794 Golgi apparatus;GO:1905370 serine-type endopeptidase complex	GO:0004252 serine-type endopeptidase activity;GO:0005509 calcium ion binding;GO:0008233 peptidase activity;GO:0043621 protein self-association;GO:0070012 oligopeptidase activity	--	K01344	ko04610: Complement and coagulation cascades	IPR043504: Peptidase S1, PA clan, chymotrypsin-like fold;IPR033116: Serine proteases, trypsin family, serine active site;IPR000294: Gamma-carboxyglutamic acid-rich (GLA) domain;IPR012224: Peptidase S1A, coagulation factor VII/IX/X/C/Z;IPR001314: Peptidase S1A, chymotrypsin family;IPR018097: EGF-like calcium-binding, conserved site;IPR001254: Serine proteases, trypsin domain;IPR000742: EGF-like do…	Extracell	CS pos: 21-22. VSA-HP. Pr: 0.8573
Q6L711	Hyaluronan-binding protein 2 OS=Rattus norvegicus OX=10116 GN=Habp2 PE=2 SV=1	Habp2	2.50443	2.26799	2.67539	4.07476	3.11012	4.03877	0.663581	0.0440232	0.16696	down	GO:0006508 proteolysis;GO:1904975 response to bleomycin	GO:0005615 extracellular space	GO:0004252 serine-type endopeptidase activity;GO:0005509 calcium ion binding;GO:0008233 peptidase activity	E: Amino acid transport and metabolism	K08648	--	IPR000001: Kringle;IPR038178: Kringle superfamily;IPR009003: Peptidase S1, PA clan;IPR018056: Kringle, conserved site;IPR033116: Serine proteases, trypsin family, serine active site;IPR001254: Serine proteases, trypsin domain;IPR000742: EGF-like domain;IPR001314: Peptidase S1A, chymotrypsin family;IPR013806: Kringle-like fold;IPR001881: EGF-like calcium-binding domain;IPR043504: Peptidase S1, PA …	Extracell	CS pos: 23-24. AIG-LS. Pr: 0.5471
Q9Z2P6	Synaptosomal-associated protein 29 OS=Rattus norvegicus OX=10116 GN=Snap29 PE=1 SV=1	Snap29	0.909528	1.104	1.31468	1.65576	1.73903	1.61935	0.663766	0.0319023	0.146957	down	GO:0006887 exocytosis;GO:0006906 vesicle fusion;GO:0015031 protein transport;GO:0016082 synaptic vesicle priming;GO:0016240 autophagosome membrane docking;GO:0031629 synaptic vesicle fusion to presynaptic active zone membrane;GO:0060271 cilium assembly;GO:0097352 autophagosome maturation;GO:0098693 regulation of synaptic vesicle cycle	GO:0000139 Golgi membrane;GO:0000421 autophagosome membrane;GO:0005737 cytoplasm;GO:0005776 autophagosome;GO:0005886 plasma membrane;GO:0020018 ciliary pocket membrane;GO:0031201 SNARE complex;GO:0031410 cytoplasmic vesicle;GO:0043195 terminal bouton	GO:0005484 SNAP receptor activity;GO:0019905 syntaxin binding	U: Intracellular trafficking, secretion, and vesicular transport	K08509	ko04130: SNARE interactions in vesicular transport;ko04140: Autophagy - animal	IPR000727: Target SNARE coiled-coil homology domain	Cytoplasm	--
P20766	Ig lambda-1 chain C region OS=Rattus norvegicus OX=10116 PE=4 SV=1	--	1.51488	1.33799	1.26777	1.07804	0.996619	0.671091	1.50074	0.0451563	0.169471	up	GO:0006910 phagocytosis, recognition;GO:0006911 phagocytosis, engulfment;GO:0006958 complement activation, classical pathway;GO:0042742 defense response to bacterium;GO:0045087 innate immune response;GO:0050853 B cell receptor signaling pathway;GO:0050871 positive regulation of B cell activation	GO:0009897 external side of plasma membrane;GO:0042571 immunoglobulin complex, circulating	GO:0003823 antigen binding;GO:0034987 immunoglobulin receptor binding	--	K06554	ko05340: Primary immunodeficiency	IPR036179: Immunoglobulin-like domain superfamily;IPR003006: Immunoglobulin/major histocompatibility complex, conserved site;IPR003597: Immunoglobulin C1-set;IPR013783: Immunoglobulin-like fold;IPR007110: Immunoglobulin-like domain	Extracell	--
B2GV73	Actin-related protein 2/3 complex subunit 3 OS=Rattus norvegicus OX=10116 GN=Arpc3 PE=1 SV=1	Arpc3	3.05307	3.31739	2.81723	2.17549	2.1275	1.81154	1.5026	0.00595278	0.0913311	up	GO:0030833 regulation of actin filament polymerization;GO:0034314 Arp2/3 complex-mediated actin nucleation;GO:1990090 cellular response to nerve growth factor stimulus	GO:0005737 cytoplasm;GO:0005885 Arp2/3 protein complex;GO:0030027 lamellipodium;GO:0031252 cell leading edge;GO:0031941 filamentous actin;GO:0061850 growth cone leading edge	GO:0003779 actin binding;GO:0005200 structural constituent of cytoskeleton	Z: Cytoskeleton	K05756	ko04144: Endocytosis;ko04530: Tight junction;ko04666: Fc gamma R-mediated phagocytosis;ko04810: Regulation of actin cytoskeleton;ko05100: Bacterial invasion of epithelial cells;ko05132: Salmonella infection;ko05135: Yersinia infection	IPR007204: Actin-related protein 2/3 complex subunit 3;IPR036753: Actin-related protein 2/3 complex subunit 3 superfamily	Cytoplasm	--
P04638	Apolipoprotein A-II OS=Rattus norvegicus OX=10116 GN=Apoa2 PE=2 SV=1	Apoa2	29.4864	28.2632	33.0864	24.0856	17.0542	19.1964	1.5055	0.0199885	0.126595	up	GO:0002526 acute inflammatory response;GO:0002719 negative regulation of cytokine production involved in immune response;GO:0006656 phosphatidylcholine biosynthetic process;GO:0006869 lipid transport;GO:0008203 cholesterol metabolic process;GO:0009395 phospholipid catabolic process;GO:0009410 response to xenobiotic stimulus;GO:0009749 response to glucose;GO:0010873 positive regulation of choleste…	GO:0005615 extracellular space;GO:0034361 very-low-density lipoprotein particle;GO:0034364 high-density lipoprotein particle;GO:0034366 spherical high-density lipoprotein particle;GO:0042627 chylomicron	GO:0005102 signaling receptor binding;GO:0005319 lipid transporter activity;GO:0005543 phospholipid binding;GO:0008035 high-density lipoprotein particle binding;GO:0008289 lipid binding;GO:0015485 cholesterol binding;GO:0019899 enzyme binding;GO:0031072 heat shock protein binding;GO:0031210 phosphatidylcholine binding;GO:0034190 apolipoprotein receptor binding;GO:0042803 protein homodimerization …	--	K08758	ko03320: PPAR signaling pathway;ko04979: Cholesterol metabolism	IPR006801: Apolipoprotein A-II (ApoA-II);IPR036172: Apolipoprotein A-II (ApoA-II) superfamily	Extracell	CS pos: 18-19. LEG-AL. Pr: 0.6203
P07725	T-cell surface glycoprotein CD8 alpha chain OS=Rattus norvegicus OX=10116 GN=Cd8a PE=1 SV=1	Cd8a	1.50787	1.33244	1.22576	1.0094	0.996147	0.689788	1.50856	0.0286601	0.142469	up	GO:0002456 T cell mediated immunity;GO:0006954 inflammatory response;GO:0007166 cell surface receptor signaling pathway;GO:0042110 T cell activation;GO:0045065 cytotoxic T cell differentiation;GO:0050850 positive regulation of calcium-mediated signaling;GO:0050852 T cell receptor signaling pathway;GO:0051607 defense response to virus	GO:0005886 plasma membrane;GO:0009897 external side of plasma membrane;GO:0009986 cell surface;GO:0016021 integral component of membrane;GO:0043235 receptor complex;GO:0044853 plasma membrane raft	GO:0019901 protein kinase binding;GO:0023024 MHC class I protein complex binding;GO:0042802 identical protein binding	--	K06458	ko04514: Cell adhesion molecules;ko04612: Antigen processing and presentation;ko04640: Hematopoietic cell lineage;ko04660: T cell receptor signaling pathway;ko05135: Yersinia infection;ko05340: Primary immunodeficiency	IPR003599: Immunoglobulin subtype;IPR013106: Immunoglobulin V-set domain;IPR036179: Immunoglobulin-like domain superfamily;IPR013783: Immunoglobulin-like fold;IPR007110: Immunoglobulin-like domain	Plasma membrane	CS pos: 26-27. VSG-QL. Pr: 0.6950
O35244	Peroxiredoxin-6 OS=Rattus norvegicus OX=10116 GN=Prdx6 PE=1 SV=3	Prdx6	1.01601	0.861232	0.866092	0.735105	0.56795	0.515254	1.50873	0.0235139	0.133605	up	GO:0000302 response to reactive oxygen species;GO:0006979 response to oxidative stress;GO:0032060 bleb assembly;GO:0042744 hydrogen peroxide catabolic process;GO:0045454 cell redox homeostasis;GO:0046475 glycerophospholipid catabolic process;GO:0048026 positive regulation of mRNA splicing, via spliceosome;GO:0098869 cellular oxidant detoxification	GO:0005634 nucleus;GO:0005737 cytoplasm;GO:0005739 mitochondrion;GO:0005764 lysosome;GO:0005829 cytosol;GO:0048471 perinuclear region of cytoplasm	GO:0004601 peroxidase activity;GO:0004602 glutathione peroxidase activity;GO:0004623 phospholipase A2 activity;GO:0008379 thioredoxin peroxidase activity;GO:0031625 ubiquitin protein ligase binding;GO:0042802 identical protein binding;GO:0047184 1-acylglycerophosphocholine O-acyltransferase activity;GO:0047499 calcium-independent phospholipase A2 activity	O: Posttranslational modification, protein turnover, chaperones	K11188	ko00480: Glutathione metabolism;ko01100: Metabolic pathways	IPR000866: Alkyl hydroperoxide reductase subunit C/ Thiol specific antioxidant;IPR013766: Thioredoxin domain;IPR019479: Peroxiredoxin, C-terminal;IPR024706: Peroxiredoxin, AhpC-type;IPR045020: 1-Cys peroxiredoxin;IPR036249: Thioredoxin-like superfamily	Cytoplasm	--
A0A8I5ZXI2	Rho GDP dissociation inhibitor beta OS=Rattus norvegicus OX=10116 GN=Arhgdib PE=1 SV=1	Arhgdib	1.34646	1.52334	1.57886	0.955652	1.20315	0.754721	1.5269	0.0387597	0.161199	up	GO:0007266 Rho protein signal transduction;GO:0035023 regulation of Rho protein signal transduction;GO:0071461 cellular response to redox state;GO:1901164 negative regulation of trophoblast cell migration;GO:2000249 regulation of actin cytoskeleton reorganization	GO:0005829 cytosol;GO:0016020 membrane	GO:0003924 GTPase activity;GO:0005094 Rho GDP-dissociation inhibitor activity;GO:0031267 small GTPase binding	T: Signal transduction mechanisms	K12462	ko04722: Neurotrophin signaling pathway;ko04962: Vasopressin-regulated water reabsorption	IPR000406: Rho protein GDP-dissociation inhibitor;IPR024792: Rho GDP-dissociation inhibitor domain superfamily;IPR014756: Immunoglobulin E-set	Mitochondrion	--
Q99P74	Ras-related protein Rab-27B OS=Rattus norvegicus OX=10116 GN=Rab27b PE=2 SV=3	Rab27b	5.48846	5.77558	6.47069	4.4238	3.47931	3.6845	1.53049	0.00744395	0.0964845	up	GO:0006887 exocytosis;GO:0016192 vesicle-mediated transport;GO:0017157 regulation of exocytosis;GO:0045921 positive regulation of exocytosis;GO:0048488 synaptic vesicle endocytosis;GO:0071985 multivesicular body sorting pathway;GO:0099641 anterograde axonal protein transport	GO:0005770 late endosome;GO:0005794 Golgi apparatus;GO:0005795 Golgi stack;GO:0016324 apical plasma membrane;GO:0030140 trans-Golgi network transport vesicle;GO:0030141 secretory granule;GO:0030667 secretory granule membrane;GO:0032585 multivesicular body membrane;GO:0042470 melanosome;GO:0042589 zymogen granule membrane;GO:0070382 exocytic vesicle;GO:0098993 anchored component of synaptic vesicl…	GO:0003924 GTPase activity;GO:0003925 G protein activity;GO:0005525 GTP binding;GO:0019003 GDP binding;GO:0019904 protein domain specific binding;GO:0031489 myosin V binding	U: Intracellular trafficking, secretion, and vesicular transport	K07886	ko04972: Pancreatic secretion	IPR005225: Small GTP-binding protein domain;IPR001806: Small GTPase;IPR041837: Rab27a/b;IPR027417: P-loop containing nucleoside triphosphate hydrolase	Cytoplasm	--
P04797	Glyceraldehyde-3-phosphate dehydrogenase OS=Rattus norvegicus OX=10116 GN=Gapdh PE=1 SV=3	Gapdh	15.56	13.7238	13.2461	11.4263	8.58001	7.73683	1.53299	0.0272988	0.141337	up	GO:0000226 microtubule cytoskeleton organization;GO:0001819 positive regulation of cytokine production;GO:0005975 carbohydrate metabolic process;GO:0006094 gluconeogenesis;GO:0006096 glycolytic process;GO:0006915 apoptotic process;GO:0007565 female pregnancy;GO:0010951 negative regulation of endopeptidase activity;GO:0017148 negative regulation of translation;GO:0019933 cAMP-mediated signaling;GO…	GO:0005634 nucleus;GO:0005737 cytoplasm;GO:0005811 lipid droplet;GO:0005829 cytosol;GO:0005886 plasma membrane;GO:0015630 microtubule cytoskeleton;GO:0097452 GAIT complex;GO:0098978 glutamatergic synapse;GO:0099092 postsynaptic density, intracellular component;GO:1990904 ribonucleoprotein complex	GO:0004365 glyceraldehyde-3-phosphate dehydrogenase (NAD+) (phosphorylating) activity;GO:0008017 microtubule binding;GO:0019828 aspartic-type endopeptidase inhibitor activity;GO:0019899 enzyme binding;GO:0035605 peptidyl-cysteine S-nitrosylase activity;GO:0042802 identical protein binding;GO:0050661 NADP binding;GO:0051287 NAD binding;GO:0097718 disordered domain specific binding	G: Carbohydrate transport and metabolism	K00134	ko00010: Glycolysis / Gluconeogenesis;ko01100: Metabolic pathways;ko01200: Carbon metabolism;ko01230: Biosynthesis of amino acids;ko04066: HIF-1 signaling pathway;ko05010: Alzheimer disease;ko05132: Salmonella infection;ko05415: Diabetic cardiomyopathy	IPR020830: Glyceraldehyde 3-phosphate dehydrogenase, active site;IPR020831: Glyceraldehyde/Erythrose phosphate dehydrogenase family;IPR020828: Glyceraldehyde 3-phosphate dehydrogenase, NAD(P) binding domain;IPR020829: Glyceraldehyde 3-phosphate dehydrogenase, catalytic domain;IPR006424: Glyceraldehyde-3-phosphate dehydrogenase, type I;IPR036291: NAD(P)-binding domain superfamily	Cytoplasm	--
A0A8I6AC05	Ig-like domain-containing protein OS=Rattus norvegicus OX=10116 GN=ENSRNOG00000070455 PE=4 SV=1	ENSRNOG00000070455	1.55518	1.96619	1.86337	1.38074	1.05111	1.07503	1.53548	0.019171	0.126106	up	--	--	--	--	--	--	IPR007110: Immunoglobulin-like domain;IPR003599: Immunoglobulin subtype;IPR013106: Immunoglobulin V-set domain;IPR013783: Immunoglobulin-like fold;IPR036179: Immunoglobulin-like domain superfamily	Extracell	CS pos: 19-20. AQA-QI. Pr: 0.9257
P04785	Protein disulfide-isomerase OS=Rattus norvegicus OX=10116 GN=P4hb PE=1 SV=2	P4hb	2.58339	2.35388	2.38114	1.80003	1.52795	1.42418	1.54002	0.00510272	0.0854846	up	GO:0006457 protein folding;GO:0018401 peptidyl-proline hydroxylation to 4-hydroxy-L-proline;GO:0034975 protein folding in endoplasmic reticulum;GO:0034976 response to endoplasmic reticulum stress;GO:0045785 positive regulation of cell adhesion;GO:0046598 positive regulation of viral entry into host cell;GO:0071456 cellular response to hypoxia;GO:0098761 cellular response to interleukin-7;GO:19000…	GO:0005783 endoplasmic reticulum;GO:0005788 endoplasmic reticulum lumen;GO:0005793 endoplasmic reticulum-Golgi intermediate compartment;GO:0005829 cytosol;GO:0005856 cytoskeleton;GO:0009897 external side of plasma membrane;GO:0016222 procollagen-proline 4-dioxygenase complex;GO:0030027 lamellipodium;GO:0032991 protein-containing complex;GO:0034663 endoplasmic reticulum chaperone complex;GO:004247…	GO:0003756 protein disulfide isomerase activity;GO:0003779 actin binding;GO:0004656 procollagen-proline 4-dioxygenase activity;GO:0005178 integrin binding;GO:0015035 protein-disulfide reductase activity;GO:0016972 thiol oxidase activity;GO:0019899 enzyme binding;GO:0044877 protein-containing complex binding;GO:0046982 protein heterodimerization activity	O: Posttranslational modification, protein turnover, chaperones	K09580	ko04141: Protein processing in endoplasmic reticulum	IPR017937: Thioredoxin, conserved site;IPR013766: Thioredoxin domain;IPR036249: Thioredoxin-like superfamily;IPR005788: Disulphide isomerase;IPR005792: Protein disulphide isomerase	Extracell	CS pos: 19-20. VGA-DA. Pr: 0.7572
P06765	Platelet factor 4 OS=Rattus norvegicus OX=10116 GN=Pf4 PE=1 SV=1	Pf4	20.4093	19.1692	24.762	15.4413	12.6295	13.6972	1.54042	0.0301914	0.144367	up	GO:0006954 inflammatory response;GO:0006955 immune response;GO:0007189 adenylate cyclase-activating G protein-coupled receptor signaling pathway;GO:0010628 positive regulation of gene expression;GO:0010744 positive regulation of macrophage derived foam cell differentiation;GO:0016525 negative regulation of angiogenesis;GO:0019221 cytokine-mediated signaling pathway;GO:0030168 platelet activation;…	GO:0005615 extracellular space;GO:0005737 cytoplasm;GO:0031091 platelet alpha granule;GO:0031982 vesicle;GO:0032991 protein-containing complex	GO:0008009 chemokine activity;GO:0008201 heparin binding;GO:0045236 CXCR chemokine receptor binding;GO:0048248 CXCR3 chemokine receptor binding	--	K05407	ko04060: Cytokine-cytokine receptor interaction;ko04061: Viral protein interaction with cytokine and cytokine receptor;ko04062: Chemokine signaling pathway	IPR033899: CXC Chemokine domain;IPR001811: Chemokine interleukin-8-like domain;IPR036048: Chemokine interleukin-8-like superfamily;IPR018048: CXC chemokine, conserved site;IPR001089: CXC chemokine	Extracell	CS pos: 33-34. TRA-SP. Pr: 0.4916
P47860	ATP-dependent 6-phosphofructokinase, platelet type OS=Rattus norvegicus OX=10116 GN=Pfkp PE=1 SV=2	Pfkp	1.48879	1.24434	1.08495	0.987654	0.840727	0.64574	1.5432	0.0449199	0.16892	up	GO:0006002 fructose 6-phosphate metabolic process;GO:1990830 cellular response to leukemia inhibitory factor	GO:0005829 cytosol	GO:0003872 6-phosphofructokinase activity;GO:0005524 ATP binding;GO:0044877 protein-containing complex binding;GO:0046872 metal ion binding	G: Carbohydrate transport and metabolism	K00850	ko00010: Glycolysis / Gluconeogenesis;ko00030: Pentose phosphate pathway;ko00051: Fructose and mannose metabolism;ko00052: Galactose metabolism;ko01100: Metabolic pathways;ko01200: Carbon metabolism;ko01230: Biosynthesis of amino acids;ko03018: RNA degradation;ko04066: HIF-1 signaling pathway;ko04152: AMPK signaling pathway;ko04919: Thyroid hormone signaling pathway;ko04922: Glucagon signaling pa…	IPR022953: ATP-dependent 6-phosphofructokinase;IPR009161: ATP-dependent 6-phosphofructokinase, eukaryotic-type;IPR035966: Phosphofructokinase superfamily;IPR015912: Phosphofructokinase, conserved site;IPR000023: Phosphofructokinase domain;IPR041914: ATP-dependent 6-phosphofructokinase, vertebrate-type	Cytoplasm	--
P61227	Ras-related protein Rap-2b OS=Rattus norvegicus OX=10116 GN=Rap2b PE=2 SV=1	Rap2b	2.99504	2.80455	2.86393	2.15977	1.78288	1.66709	1.54437	0.0122458	0.103764	up	GO:0031954 positive regulation of protein autophosphorylation;GO:0032486 Rap protein signal transduction	GO:0055038 recycling endosome membrane	GO:0003925 G protein activity;GO:0005525 GTP binding	R: General function prediction only	K07838	--	IPR041840: Ras-related protein Rap2;IPR001806: Small GTPase;IPR027417: P-loop containing nucleoside triphosphate hydrolase;IPR005225: Small GTP-binding protein domain	Cytoplasm	--
Q32PX6	Ras homolog family member G OS=Rattus norvegicus OX=10116 GN=Rhog PE=1 SV=1	Rhog	0.639006	0.515773	0.605289	0.437777	0.327423	0.374323	1.54457	0.0137595	0.111132	up	GO:0007266 Rho protein signal transduction;GO:0016601 Rac protein signal transduction;GO:0030036 actin cytoskeleton organization;GO:0045893 positive regulation of transcription, DNA-templated;GO:0060326 cell chemotaxis;GO:0090630 activation of GTPase activity;GO:1900027 regulation of ruffle assembly;GO:1903078 positive regulation of protein localization to plasma membrane	--	GO:0003924 GTPase activity;GO:0005525 GTP binding	R: General function prediction only	K07863	ko05100: Bacterial invasion of epithelial cells;ko05132: Salmonella infection;ko05135: Yersinia infection	IPR005225: Small GTP-binding protein domain;IPR001806: Small GTPase;IPR027417: P-loop containing nucleoside triphosphate hydrolase;IPR042734: Rho-related GTP-binding protein RhoG	Cytoplasm	--
A6I7B6	Globin a4 OS=Rattus norvegicus OX=10116 GN=Hbb PE=1 SV=1	Hbb	6.99255	7.86343	8.08686	4.28552	5.3948	5.14222	1.54783	0.00462996	0.0854846	up	--	--	--	C: Energy production and conversion	K13823	ko05143: African trypanosomiasis;ko05144: Malaria	IPR012292: Globin/Protoglobin;IPR009050: Globin-like superfamily;IPR002337: Hemoglobin, beta-type;IPR000971: Globin	Cytoplasm	--
P11980	Pyruvate kinase PKM OS=Rattus norvegicus OX=10116 GN=Pkm PE=1 SV=3	Pkm	6.31736	6.13902	5.42374	4.65629	3.70612	3.08464	1.56199	0.0234032	0.133605	up	--	--	--	G: Carbohydrate transport and metabolism	K00873	ko00010: Glycolysis / Gluconeogenesis;ko00620: Pyruvate metabolism;ko01100: Metabolic pathways;ko01200: Carbon metabolism;ko01230: Biosynthesis of amino acids;ko04922: Glucagon signaling pathway;ko04930: Type II diabetes mellitus;ko05165: Human papillomavirus infection;ko05203: Viral carcinogenesis;ko05230: Central carbon metabolism in cancer	IPR018209: Pyruvate kinase, active site;IPR015795: Pyruvate kinase, C-terminal;IPR011037: Pyruvate kinase-like, insert domain superfamily;IPR001697: Pyruvate kinase;IPR015793: Pyruvate kinase, barrel;IPR036918: Pyruvate kinase, C-terminal domain superfamily;IPR040442: Pyruvate kinase-like domain superfamily;IPR015806: Pyruvate kinase, insert domain superfamily;IPR015813: Pyruvate/Phosphoenolpyruv…	Cytoplasm	--
F1LZ11	Ig-like domain-containing protein OS=Rattus norvegicus OX=10116 GN=AABR07065814.2 PE=1 SV=2	AABR07065814.2	24.4468	27.9895	29.3399	19.9091	17.4093	14.966	1.56406	0.00855233	0.0964845	up	GO:0006910 phagocytosis, recognition;GO:0006911 phagocytosis, engulfment;GO:0006958 complement activation, classical pathway;GO:0042742 defense response to bacterium;GO:0045087 innate immune response;GO:0050853 B cell receptor signaling pathway;GO:0050871 positive regulation of B cell activation	GO:0009897 external side of plasma membrane;GO:0042571 immunoglobulin complex, circulating	GO:0003823 antigen binding;GO:0034987 immunoglobulin receptor binding	--	K06553	--	IPR013783: Immunoglobulin-like fold;IPR013106: Immunoglobulin V-set domain;IPR003599: Immunoglobulin subtype;IPR007110: Immunoglobulin-like domain;IPR036179: Immunoglobulin-like domain superfamily	Extracell	--
A0A8I5ZRU2	Ig-like domain-containing protein OS=Rattus norvegicus OX=10116 GN=ENSRNOG00000063550 PE=4 SV=1	ENSRNOG00000063550	72.7502	77.687	69.4403	56.5969	45.2914	38.5842	1.56527	0.0226932	0.133605	up	--	--	--	--	K06553	--	IPR013783: Immunoglobulin-like fold;IPR036179: Immunoglobulin-like domain superfamily;IPR013106: Immunoglobulin V-set domain;IPR007110: Immunoglobulin-like domain;IPR003599: Immunoglobulin subtype	Extracell	CS pos: 19-20. YRG-DV. Pr: 0.3777
D4A8H8	Cytoplasmic FMR1-interacting protein OS=Rattus norvegicus OX=10116 GN=Cyfip1 PE=3 SV=1	Cyfip1	1.3377	1.18055	1.05748	0.934182	0.732341	0.617001	1.56588	0.0256718	0.137403	up	GO:0000902 cell morphogenesis;GO:0006417 regulation of translation;GO:0007411 axon guidance;GO:0010592 positive regulation of lamellipodium assembly;GO:0016601 Rac protein signal transduction;GO:0030031 cell projection assembly;GO:0030032 lamellipodium assembly;GO:0030833 regulation of actin filament polymerization;GO:0031175 neuron projection development;GO:0031641 regulation of myelination;GO:0…	GO:0005737 cytoplasm;GO:0005845 mRNA cap binding complex;GO:0030027 lamellipodium;GO:0031209 SCAR complex;GO:0032433 filopodium tip;GO:0043005 neuron projection;GO:0043025 neuronal cell body;GO:0043195 terminal bouton;GO:0043197 dendritic spine;GO:0044294 dendritic growth cone;GO:0044295 axonal growth cone;GO:0045202 synapse;GO:0048471 perinuclear region of cytoplasm;GO:0060076 excitatory synapse…	GO:0000340 RNA 7-methylguanosine cap binding;GO:0031267 small GTPase binding;GO:0045182 translation regulator activity	R: General function prediction only	K05749	ko04810: Regulation of actin cytoskeleton;ko05132: Salmonella infection	IPR008081: Cytoplasmic FMR1-interacting;IPR009828: CYRIA/CYRIB, Rac1 binding domain	Cytoplasm	--
Q9WVC0	Septin-7 OS=Rattus norvegicus OX=10116 GN=Septin7 PE=1 SV=1	Septin7	0.460108	0.508257	0.467104	0.275046	0.32044	0.32074	1.56672	0.00126071	0.0771995	up	GO:0000281 mitotic cytokinesis;GO:0007283 spermatogenesis;GO:0008104 protein localization;GO:0016476 regulation of embryonic cell shape;GO:0030865 cortical cytoskeleton organization;GO:0031270 pseudopodium retraction;GO:0048668 collateral sprouting;GO:0060271 cilium assembly;GO:0060997 dendritic spine morphogenesis;GO:0061640 cytoskeleton-dependent cytokinesis;GO:0099173 postsynapse organization;…	GO:0000776 kinetochore;GO:0001725 stress fiber;GO:0005634 nucleus;GO:0005819 spindle;GO:0005930 axoneme;GO:0005938 cell cortex;GO:0005940 septin ring;GO:0015630 microtubule cytoskeleton;GO:0016020 membrane;GO:0030496 midbody;GO:0031105 septin complex;GO:0032153 cell division site;GO:0032154 cleavage furrow;GO:0032156 septin cytoskeleton;GO:0032160 septin filament array;GO:0032991 protein-containi…	GO:0003924 GTPase activity;GO:0005525 GTP binding;GO:0042802 identical protein binding;GO:0060090 molecular adaptor activity	D: Cell cycle control, cell division, chromosome partitioning;Z: Cytoskeleton;U: Intracellular trafficking, secretion, and vesicular transport	K16944	--	IPR027417: P-loop containing nucleoside triphosphate hydrolase;IPR008115: Septin 7;IPR030379: Septin-type guanine nucleotide-binding (G) domain;IPR016491: Septin	Cytoplasm	--
P04897	Guanine nucleotide-binding protein G(i) subunit alpha-2 OS=Rattus norvegicus OX=10116 GN=Gnai2 PE=1 SV=3	Gnai2	18.3236	15.6376	12.8804	11.7324	9.94072	8.15273	1.57051	0.0474531	0.172643	up	GO:0007188 adenylate cyclase-modulating G protein-coupled receptor signaling pathway	GO:0005886 plasma membrane	GO:0003924 GTPase activity;GO:0005525 GTP binding;GO:0031683 G-protein beta/gamma-subunit complex binding	D: Cell cycle control, cell division, chromosome partitioning;T: Signal transduction mechanisms	K04630	ko04015: Rap1 signaling pathway;ko04022: cGMP-PKG signaling pathway;ko04024: cAMP signaling pathway;ko04062: Chemokine signaling pathway;ko04071: Sphingolipid signaling pathway;ko04261: Adrenergic signaling in cardiomyocytes;ko04360: Axon guidance;ko04371: Apelin signaling pathway;ko04540: Gap junction;ko04611: Platelet activation;ko04670: Leukocyte transendothelial migration;ko04713: Circadian e…	IPR001019: Guanine nucleotide binding protein (G-protein), alpha subunit;IPR027417: P-loop containing nucleoside triphosphate hydrolase;IPR001408: G-protein alpha subunit, group I;IPR011025: G protein alpha subunit, helical insertion	Cytoplasm	--
Q99J82	Integrin-linked protein kinase OS=Rattus norvegicus OX=10116 GN=Ilk PE=2 SV=1	Ilk	5.50741	4.92871	4.46471	3.69283	3.21617	2.55716	1.57411	0.0156219	0.114963	up	GO:0006468 protein phosphorylation;GO:0007229 integrin-mediated signaling pathway	GO:0005925 focal adhesion;GO:0030017 sarcomere;GO:0030027 lamellipodium	GO:0004672 protein kinase activity;GO:0005524 ATP binding	T: Signal transduction mechanisms	K06272	ko03320: PPAR signaling pathway;ko04360: Axon guidance;ko04510: Focal adhesion;ko05100: Bacterial invasion of epithelial cells;ko05213: Endometrial cancer	IPR001245: Serine-threonine/tyrosine-protein kinase, catalytic domain;IPR011009: Protein kinase-like domain superfamily;IPR002110: Ankyrin repeat;IPR035692: Integrin-linked protein kinase, pseudokinase domain;IPR036770: Ankyrin repeat-containing domain superfamily;IPR000719: Protein kinase domain	Cytoplasm	--
D3ZEB1	Coagulation factor VIII OS=Rattus norvegicus OX=10116 GN=F8 PE=3 SV=4	F8	0.613592	0.519879	0.561861	0.435408	0.318395	0.312515	1.5899	0.0162269	0.117243	up	GO:0006508 proteolysis;GO:0007596 blood coagulation;GO:0007597 blood coagulation, intrinsic pathway	GO:0005615 extracellular space;GO:0032991 protein-containing complex	GO:0005507 copper ion binding;GO:0016491 oxidoreductase activity	--	K03899	ko04610: Complement and coagulation cascades	IPR000421: Coagulation factor 5/8 C-terminal domain;IPR008972: Cupredoxin;IPR011707: Multicopper oxidase, N-terminal;IPR033138: Multicopper oxidases, conserved site;IPR011706: Multicopper oxidase, C-terminal;IPR008979: Galactose-binding-like domain superfamily;IPR024715: Coagulation factor 5/8-like	Extracell	CS pos: 19-20. CSC-AT. Pr: 0.4166
Q68FR6	Elongation factor 1-gamma OS=Rattus norvegicus OX=10116 GN=Eef1g PE=2 SV=3	Eef1g	0.860059	0.995632	0.692507	0.548761	0.590538	0.445932	1.60746	0.0482657	0.172876	up	GO:0006414 translational elongation;GO:0006749 glutathione metabolic process;GO:0009615 response to virus	GO:0005634 nucleus;GO:0005737 cytoplasm	GO:0003746 translation elongation factor activity	O: Posttranslational modification, protein turnover, chaperones	K03233	ko05134: Legionellosis	IPR036433: Elongation factor EF1B gamma, C-terminal domain superfamily;IPR004045: Glutathione S-transferase, N-terminal;IPR001662: Elongation factor 1B gamma, C-terminal;IPR036249: Thioredoxin-like superfamily;IPR010987: Glutathione S-transferase, C-terminal-like;IPR036282: Glutathione S-transferase, C-terminal domain superfamily;IPR040079: Glutathione transferase family;IPR004046: Glutathione S-…	Cytoplasm	--
P01883	Ig delta chain C region (Fragment) OS=Rattus norvegicus OX=10116 PE=2 SV=1	--	3.41412	2.77912	3.0731	1.7323	1.67604	2.3291	1.61507	0.0138446	0.111132	up	GO:0050776 regulation of immune response	--	GO:0003823 antigen binding	--	--	--	IPR003006: Immunoglobulin/major histocompatibility complex, conserved site;IPR003597: Immunoglobulin C1-set;IPR036179: Immunoglobulin-like domain superfamily;IPR013783: Immunoglobulin-like fold;IPR007110: Immunoglobulin-like domain	Cytoplasm	--
Q9EPH1	Alpha-1B-glycoprotein OS=Rattus norvegicus OX=10116 GN=A1bg PE=2 SV=2	A1bg	1.22893	0.97186	0.973147	0.698752	0.590263	0.663327	1.62571	0.0293372	0.144117	up	--	GO:0005576 extracellular region	--	--	K26168	ko04350: TGF-beta signaling pathway	IPR036179: Immunoglobulin-like domain superfamily;IPR013783: Immunoglobulin-like fold;IPR016332: Alpha-1B-glycoprotein/leukocyte immunoglobulin-like receptor;IPR007110: Immunoglobulin-like domain;IPR003599: Immunoglobulin subtype	Extracell	CS pos: 20-21. GNA-LW. Pr: 0.9206
Q6P9T8	Tubulin beta-4B chain OS=Rattus norvegicus OX=10116 GN=Tubb4b PE=1 SV=1	Tubb4b	5.49863	5.91468	5.8407	4.37951	3.20854	2.98554	1.6318	0.0276471	0.141337	up	GO:0000226 microtubule cytoskeleton organization;GO:0000278 mitotic cell cycle;GO:0007017 microtubule-based process	GO:0005737 cytoplasm;GO:0005874 microtubule	GO:0003725 double-stranded RNA binding;GO:0005200 structural constituent of cytoskeleton;GO:0005525 GTP binding	Z: Cytoskeleton	K07375	ko04145: Phagosome;ko04540: Gap junction;ko04814: Motor proteins;ko05010: Alzheimer disease;ko05012: Parkinson disease;ko05014: Amyotrophic lateral sclerosis;ko05016: Huntington disease;ko05020: Prion disease;ko05022: Pathways of neurodegeneration - multiple diseases;ko05132: Salmonella infection	IPR036525: Tubulin/FtsZ, GTPase domain superfamily;IPR003008: Tubulin/FtsZ, GTPase domain;IPR000217: Tubulin;IPR023123: Tubulin, C-terminal;IPR018316: Tubulin/FtsZ, 2-layer sandwich domain;IPR017975: Tubulin, conserved site;IPR037103: Tubulin/FtsZ-like, C-terminal domain;IPR008280: Tubulin/FtsZ, C-terminal;IPR013838: Beta tubulin, autoregulation binding site;IPR002453: Beta tubulin	Cytoplasm_Nucleus	--
G3V7P2	Fibrinogen-like 2 OS=Rattus norvegicus OX=10116 GN=Fgl2 PE=4 SV=1	Fgl2	27.6501	24.6028	25.1714	18.1373	15.6915	13.5277	1.63492	0.00500522	0.0854846	up	GO:0002291 T cell activation via T cell receptor contact with antigen bound to MHC molecule on antigen presenting cell;GO:0002605 negative regulation of dendritic cell antigen processing and presentation;GO:0002617 negative regulation of macrophage antigen processing and presentation;GO:0007567 parturition;GO:0043381 negative regulation of memory T cell differentiation;GO:0050687 negative regulat…	GO:0005615 extracellular space;GO:0062023 collagen-containing extracellular matrix	GO:0005102 signaling receptor binding;GO:0008233 peptidase activity	R: General function prediction only	K25537	--	IPR014716: Fibrinogen, alpha/beta/gamma chain, C-terminal globular, subdomain 1;IPR002181: Fibrinogen, alpha/beta/gamma chain, C-terminal globular domain;IPR036056: Fibrinogen-like, C-terminal;IPR020837: Fibrinogen, conserved site	Extracell	CS pos: 19-20. CRA-AE. Pr: 0.8875
A0A8I5ZL57	MBL associated serine protease 1 OS=Rattus norvegicus OX=10116 GN=Masp1 PE=1 SV=1	Masp1	1.15356	1.12763	0.830018	0.674771	0.670525	0.556007	1.63636	0.0465844	0.172643	up	--	--	--	E: Amino acid transport and metabolism	K03992	ko04610: Complement and coagulation cascades;ko05150: Staphylococcus aureus infection;ko05171: Coronavirus disease - COVID-19	IPR000859: CUB domain;IPR001254: Serine proteases, trypsin domain;IPR000436: Sushi/SCR/CCP domain;IPR033116: Serine proteases, trypsin family, serine active site;IPR035976: Sushi/SCR/CCP superfamily;IPR035914: Spermadhesin, CUB domain superfamily;IPR043504: Peptidase S1, PA clan, chymotrypsin-like fold;IPR018097: EGF-like calcium-binding, conserved site;IPR009003: Peptidase S1, PA clan;IPR001314:…	Extracell	CS pos: 24-25. VSA-HT. Pr: 0.9356
A0A0G2QC04	Plastin 1 OS=Rattus norvegicus OX=10116 GN=Pls1 PE=1 SV=1	Pls1	2.37696	2.16996	1.88542	1.63183	1.18684	1.10825	1.63801	0.0188028	0.124297	up	GO:0001951 intestinal D-glucose absorption;GO:0032532 regulation of microvillus length;GO:0040018 positive regulation of multicellular organism growth;GO:0051017 actin filament bundle assembly;GO:0051639 actin filament network formation;GO:0060088 auditory receptor cell stereocilium organization;GO:0060121 vestibular receptor cell stereocilium organization;GO:1902896 terminal web assembly;GO:1903…	GO:0005737 cytoplasm;GO:0005884 actin filament;GO:0005903 brush border;GO:0032420 stereocilium;GO:0032432 actin filament bundle;GO:1990357 terminal web	GO:0005509 calcium ion binding;GO:0051015 actin filament binding	Z: Cytoskeleton	K17336	--	IPR001715: Calponin homology domain;IPR036872: CH domain superfamily;IPR002048: EF-hand domain;IPR001589: Actinin-type actin-binding domain, conserved site;IPR018247: EF-Hand 1, calcium-binding site;IPR011992: EF-hand domain pair	Cytoplasm	--
P04764	Alpha-enolase OS=Rattus norvegicus OX=10116 GN=Eno1 PE=1 SV=4	Eno1	5.04695	5.27643	4.7101	3.73191	2.90379	2.46106	1.65262	0.0202618	0.126821	up	GO:0006096 glycolytic process	GO:0000015 phosphopyruvate hydratase complex	GO:0000287 magnesium ion binding;GO:0004634 phosphopyruvate hydratase activity	G: Carbohydrate transport and metabolism	K01689	ko00010: Glycolysis / Gluconeogenesis;ko01100: Metabolic pathways;ko01200: Carbon metabolism;ko01230: Biosynthesis of amino acids;ko03018: RNA degradation;ko04066: HIF-1 signaling pathway;ko04820: Cytoskeleton in muscle cells	IPR000941: Enolase;IPR020810: Enolase, C-terminal TIM barrel domain;IPR029017: Enolase-like, N-terminal;IPR020811: Enolase, N-terminal;IPR036849: Enolase-like, C-terminal domain superfamily;IPR020809: Enolase, conserved site	Cytoplasm	--
Q63610	Tropomyosin alpha-3 chain OS=Rattus norvegicus OX=10116 GN=Tpm3 PE=1 SV=2	Tpm3	2.40061	2.86063	3.30675	1.48936	1.88178	1.80315	1.65588	0.0330994	0.148829	up	--	GO:0005856 cytoskeleton	GO:0003779 actin binding	Z: Cytoskeleton	K09290	ko04260: Cardiac muscle contraction;ko04261: Adrenergic signaling in cardiomyocytes;ko04814: Motor proteins;ko04820: Cytoskeleton in muscle cells;ko05200: Pathways in cancer;ko05216: Thyroid cancer;ko05410: Hypertrophic cardiomyopathy;ko05414: Dilated cardiomyopathy	IPR014751: DNA repair protein XRCC4-like, C-terminal;IPR000533: Tropomyosin	Cytoplasm	--
Q5EB77	Ras-related protein Rab-18 OS=Rattus norvegicus OX=10116 GN=Rab18 PE=2 SV=1	Rab18	0.82034	0.682943	0.681082	0.511733	0.500152	0.307034	1.65618	0.0283354	0.142369	up	GO:0001654 eye development;GO:0006886 intracellular protein transport;GO:0007420 brain development;GO:0034389 lipid droplet organization;GO:0051170 import into nucleus;GO:0071786 endoplasmic reticulum tubular network organization	GO:0005794 Golgi apparatus;GO:0005811 lipid droplet;GO:0016324 apical plasma membrane;GO:0045202 synapse;GO:0071782 endoplasmic reticulum tubular network	GO:0003924 GTPase activity;GO:0005525 GTP binding;GO:0019003 GDP binding	R: General function prediction only	K07910	--	IPR001806: Small GTPase;IPR005225: Small GTP-binding protein domain;IPR027417: P-loop containing nucleoside triphosphate hydrolase;IPR025662: Sigma-54 interaction domain, ATP-binding site 1	Cytoplasm	--
Q8CFN2	Cell division control protein 42 homolog OS=Rattus norvegicus OX=10116 GN=Cdc42 PE=1 SV=2	Cdc42	7.15334	7.28293	5.65178	5.40642	3.84944	2.85405	1.65881	0.0489919	0.174152	up	GO:0007163 establishment or maintenance of cell polarity;GO:0007264 small GTPase mediated signal transduction;GO:0009653 anatomical structure morphogenesis;GO:0051130 positive regulation of cellular component organization;GO:0051301 cell division	GO:0005737 cytoplasm;GO:0005815 microtubule organizing center;GO:0005886 plasma membrane;GO:0030496 midbody;GO:0043227 membrane-bounded organelle	GO:0003925 G protein activity;GO:0005525 GTP binding	R: General function prediction only	K04393	ko04010: MAPK signaling pathway;ko04014: Ras signaling pathway;ko04015: Rap1 signaling pathway;ko04062: Chemokine signaling pathway;ko04144: Endocytosis;ko04360: Axon guidance;ko04370: VEGF signaling pathway;ko04510: Focal adhesion;ko04520: Adherens junction;ko04530: Tight junction;ko04660: T cell receptor signaling pathway;ko04666: Fc gamma R-mediated phagocytosis;ko04670: Leukocyte transendothe…	IPR005225: Small GTP-binding protein domain;IPR001806: Small GTPase;IPR027417: P-loop containing nucleoside triphosphate hydrolase;IPR037874: Cdc42	Cytoplasm	--
A0A8I5ZV99	non-specific serine/threonine protein kinase OS=Rattus norvegicus OX=10116 GN=Stk26 PE=3 SV=1	Stk26	0.520132	0.65356	0.659973	0.306424	0.478094	0.319266	1.66125	0.0288572	0.142696	up	--	--	--	T: Signal transduction mechanisms	K08838	--	IPR046409: Programmed cell death protein 10, dimerisation domain superfamily;IPR001245: Serine-threonine/tyrosine-protein kinase, catalytic domain;IPR000719: Protein kinase domain;IPR011009: Protein kinase-like domain superfamily;IPR035056: MST4, kinase domain;IPR017441: Protein kinase, ATP binding site	Cytoplasm	--
A0A8I6A6C3	Ig-like domain-containing protein OS=Rattus norvegicus OX=10116 GN=ENSRNOG00000067603 PE=4 SV=1	ENSRNOG00000067603	51.0175	44.2773	44.6449	27.072	24.6266	32.1631	1.6687	0.00389188	0.0816467	up	--	--	--	--	K06553	--	IPR013783: Immunoglobulin-like fold;IPR013106: Immunoglobulin V-set domain;IPR036179: Immunoglobulin-like domain superfamily;IPR007110: Immunoglobulin-like domain;IPR003599: Immunoglobulin subtype	Cytoplasm	--
Q05962	ADP/ATP translocase 1 OS=Rattus norvegicus OX=10116 GN=Slc25a4 PE=1 SV=3	Slc25a4	0.491735	0.49486	0.641957	0.328989	0.374865	0.268486	1.67488	0.0274511	0.141337	up	GO:0001889 liver development;GO:0007507 heart development;GO:0007568 aging;GO:0008637 apoptotic mitochondrial changes;GO:0010667 negative regulation of cardiac muscle cell apoptotic process;GO:0015866 ADP transport;GO:0046902 regulation of mitochondrial membrane permeability;GO:0060546 negative regulation of necroptotic process;GO:0061051 positive regulation of cell growth involved in cardiac mus…	GO:0005739 mitochondrion;GO:0005741 mitochondrial outer membrane;GO:0005743 mitochondrial inner membrane;GO:0005757 mitochondrial permeability transition pore complex;GO:0016020 membrane;GO:0032592 integral component of mitochondrial membrane;GO:0045121 membrane raft	GO:0005471 ATP:ADP antiporter activity;GO:0015078 proton transmembrane transporter activity;GO:0017077 oxidative phosphorylation uncoupler activity;GO:0019899 enzyme binding	C: Energy production and conversion	K05863	ko04020: Calcium signaling pathway;ko04022: cGMP-PKG signaling pathway;ko04217: Necroptosis;ko04218: Cellular senescence;ko04613: Neutrophil extracellular trap formation;ko05010: Alzheimer disease;ko05012: Parkinson disease;ko05016: Huntington disease;ko05017: Spinocerebellar ataxia;ko05020: Prion disease;ko05022: Pathways of neurodegeneration - multiple diseases;ko05164: Influenza A;ko05166: Hum…	IPR018108: Mitochondrial substrate/solute carrier;IPR002113: ADP/ATP carrier protein, eukaryotic type;IPR023395: Mitochondrial carrier domain superfamily;IPR002067: Mitochondrial carrier protein	Mitochondrion	--
G3V6G1	Joining chain of multimeric IgA and IgM OS=Rattus norvegicus OX=10116 GN=Jchain PE=4 SV=1	Jchain	32.1182	29.6957	35.203	23.1701	13.7531	20.9913	1.67517	0.0257653	0.137512	up	GO:0002250 adaptive immune response;GO:0003094 glomerular filtration;GO:0006959 humoral immune response;GO:0019731 antibacterial humoral response;GO:0045087 innate immune response;GO:0060267 positive regulation of respiratory burst;GO:0065003 protein-containing complex assembly	GO:0005615 extracellular space;GO:0071748 monomeric IgA immunoglobulin complex;GO:0071750 dimeric IgA immunoglobulin complex;GO:0071751 secretory IgA immunoglobulin complex;GO:0071752 secretory dimeric IgA immunoglobulin complex;GO:0071756 pentameric IgM immunoglobulin complex	GO:0003697 single-stranded DNA binding;GO:0019862 IgA binding;GO:0030674 protein-macromolecule adaptor activity;GO:0031210 phosphatidylcholine binding;GO:0034987 immunoglobulin receptor binding;GO:0042803 protein homodimerization activity;GO:0042834 peptidoglycan binding	--	K25567	--	IPR024110: Immunoglobulin J chain	Extracell	CS pos: 22-23. VTG-DN. Pr: 0.4577
A0A8I5Y7I2	Potassium channel tetramerization domain containing 12 OS=Rattus norvegicus OX=10116 GN=Kctd12 PE=1 SV=1	Kctd12	3.54604	3.19788	2.48135	2.03238	1.76503	1.70039	1.67799	0.0470555	0.172643	up	GO:0008277 regulation of G protein-coupled receptor signaling pathway	GO:0042734 presynaptic membrane;GO:0043235 receptor complex;GO:0045211 postsynaptic membrane	GO:0042802 identical protein binding	R: General function prediction only	K21918	--	IPR003131: Potassium channel tetramerisation-type BTB domain;IPR011333: SKP1/BTB/POZ domain superfamily;IPR000210: BTB/POZ domain	Nucleus	--
P85108	Tubulin beta-2A chain OS=Rattus norvegicus OX=10116 GN=Tubb2a PE=1 SV=1	Tubb2a	29.1507	26.9163	22.9003	19.9179	15.4521	11.3141	1.69153	0.0288374	0.142696	up	GO:0007017 microtubule-based process	GO:0005737 cytoplasm;GO:0005874 microtubule	GO:0005200 structural constituent of cytoskeleton;GO:0005525 GTP binding	Z: Cytoskeleton	K07375	ko04145: Phagosome;ko04540: Gap junction;ko04814: Motor proteins;ko05010: Alzheimer disease;ko05012: Parkinson disease;ko05014: Amyotrophic lateral sclerosis;ko05016: Huntington disease;ko05020: Prion disease;ko05022: Pathways of neurodegeneration - multiple diseases;ko05132: Salmonella infection	IPR036525: Tubulin/FtsZ, GTPase domain superfamily;IPR003008: Tubulin/FtsZ, GTPase domain;IPR037103: Tubulin/FtsZ-like, C-terminal domain;IPR017975: Tubulin, conserved site;IPR023123: Tubulin, C-terminal;IPR008280: Tubulin/FtsZ, C-terminal;IPR018316: Tubulin/FtsZ, 2-layer sandwich domain;IPR013838: Beta tubulin, autoregulation binding site;IPR002453: Beta tubulin;IPR000217: Tubulin	Cytoplasm	--
P41542	General vesicular transport factor p115 OS=Rattus norvegicus OX=10116 GN=Uso1 PE=1 SV=1	Uso1	1.20129	0.910986	0.995579	0.702787	0.686668	0.439986	1.6988	0.0244746	0.135591	up	GO:0006886 intracellular protein transport;GO:0006888 endoplasmic reticulum to Golgi vesicle-mediated transport;GO:0006891 intra-Golgi vesicle-mediated transport;GO:0007030 Golgi organization;GO:0007264 small GTPase mediated signal transduction;GO:0032252 secretory granule localization;GO:0045056 transcytosis;GO:0048211 Golgi vesicle docking;GO:0048280 vesicle fusion with Golgi apparatus;GO:00610…	GO:0000139 Golgi membrane;GO:0001650 fibrillar center;GO:0005783 endoplasmic reticulum;GO:0005795 Golgi stack;GO:0005829 cytosol;GO:0012507 ER to Golgi transport vesicle membrane;GO:0048471 perinuclear region of cytoplasm	--	U: Intracellular trafficking, secretion, and vesicular transport	--	--	IPR000225: Armadillo;IPR016024: Armadillo-type fold;IPR041209: Vesicle tethering protein p115, armadillo tether-repeat;IPR011989: Armadillo-like helical;IPR006953: Vesicle tethering protein Uso1/P115-like , head domain;IPR006955: Uso1/p115-like vesicle tethering protein, C-terminal	Cytoplasm	--
A0A8I6GL55	Ig-like domain-containing protein OS=Rattus norvegicus OX=10116 GN=ENSRNOG00000065406 PE=1 SV=1	ENSRNOG00000065406	25.4645	19.3147	22.1956	14.5627	12.4981	12.3546	1.6992	0.0231386	0.133605	up	--	--	--	--	K06553	--	IPR036179: Immunoglobulin-like domain superfamily;IPR013783: Immunoglobulin-like fold;IPR007110: Immunoglobulin-like domain;IPR013106: Immunoglobulin V-set domain	Extracell	CS pos: 19-20. VQC-AV. Pr: 0.9308
P81718	Tyrosine-protein phosphatase non-receptor type 6 OS=Rattus norvegicus OX=10116 GN=Ptpn6 PE=1 SV=1	Ptpn6	1.04594	0.979266	0.794357	0.682909	0.53344	0.442397	1.69981	0.0199159	0.126595	up	GO:0000278 mitotic cell cycle;GO:0002244 hematopoietic progenitor cell differentiation;GO:0002924 negative regulation of humoral immune response mediated by circulating immunoglobulin;GO:0006470 protein dephosphorylation;GO:0008284 positive regulation of cell population proliferation;GO:0009611 response to wounding;GO:0014068 positive regulation of phosphatidylinositol 3-kinase signaling;GO:00181…	GO:0005634 nucleus;GO:0005737 cytoplasm;GO:0005911 cell-cell junction;GO:0032991 protein-containing complex;GO:0042105 alpha-beta T cell receptor complex	GO:0001784 phosphotyrosine residue binding;GO:0004725 protein tyrosine phosphatase activity;GO:0004726 non-membrane spanning protein tyrosine phosphatase activity;GO:0005001 transmembrane receptor protein tyrosine phosphatase activity;GO:0017124 SH3 domain binding;GO:0019901 protein kinase binding;GO:0042169 SH2 domain binding;GO:0046703 natural killer cell lectin-like receptor binding;GO:0050839…	T: Signal transduction mechanisms	K05697	ko04148: Efferocytosis;ko04520: Adherens junction;ko04630: JAK-STAT signaling pathway;ko04650: Natural killer cell mediated cytotoxicity;ko04660: T cell receptor signaling pathway;ko04662: B cell receptor signaling pathway;ko05140: Leishmaniasis;ko05205: Proteoglycans in cancer;ko05235: PD-L1 expression and PD-1 checkpoint pathway in cancer	IPR000242: Tyrosine-specific protein phosphatase, PTPase domain;IPR012152: Protein-tyrosine phosphatase, non-receptor type-6, -11;IPR000980: SH2 domain;IPR000387: Tyrosine-specific protein phosphatases domain;IPR036860: SH2 domain superfamily;IPR003595: Protein-tyrosine phosphatase, catalytic;IPR016130: Protein-tyrosine phosphatase, active site;IPR029021: Protein-tyrosine phosphatase-like	Cytoplasm	--
Q4V7D9	Acid sphingomyelinase-like phosphodiesterase OS=Rattus norvegicus OX=10116 GN=Smpdl3b PE=2 SV=1	Smpdl3b	3.81021	3.23007	2.55407	2.43855	1.75477	1.43799	1.70375	0.0499526	0.175671	up	GO:0006685 sphingomyelin catabolic process;GO:0034122 negative regulation of toll-like receptor signaling pathway;GO:0046466 membrane lipid catabolic process;GO:0050728 negative regulation of inflammatory response	GO:0005615 extracellular space;GO:0005886 plasma membrane	GO:0004767 sphingomyelin phosphodiesterase activity;GO:0008081 phosphoric diester hydrolase activity;GO:0008270 zinc ion binding	I: Lipid transport and metabolism	K01128	--	IPR004843: Calcineurin-like phosphoesterase domain, ApaH type;IPR029052: Metallo-dependent phosphatase-like;IPR017064: Acid sphingomyelinase-like phosphodiesterase, predicted;IPR045473: Sphingomyelin phosphodiesterase, C-terminal domain;IPR041805: Acid sphingomyelinase/endopolyphosphatase, metallophosphatase domain	Extracell	CS pos: 18-19. AGA-EL. Pr: 0.4932
P61354	Large ribosomal subunit protein eL27 OS=Rattus norvegicus OX=10116 GN=Rpl27 PE=2 SV=2	Rpl27	4.35102	4.58109	3.4874	3.36207	2.03072	1.87246	1.70944	0.0469491	0.172643	up	GO:0006412 translation	GO:0005791 rough endoplasmic reticulum;GO:0005840 ribosome	GO:0003735 structural constituent of ribosome	J: Translation, ribosomal structure and biogenesis	K02901	ko03010: Ribosome;ko05171: Coronavirus disease - COVID-19	IPR008991: Translation protein SH3-like domain superfamily;IPR018262: Ribosomal protein L27e, conserved site;IPR001141: Ribosomal protein L27e;IPR038655: Ribosomal protein L27e superfamily;IPR041991: Eukaryotic Ribosomal Protein L27, KOW domain;IPR005824: KOW	Mitochondrion	--
P63095	Guanine nucleotide-binding protein G(s) subunit alpha isoforms short OS=Rattus norvegicus OX=10116 GN=Gnas PE=1 SV=1	Gnas	0.603911	0.666888	0.510523	0.445919	0.342044	0.253387	1.71059	0.0281241	0.142369	up	GO:0007189 adenylate cyclase-activating G protein-coupled receptor signaling pathway	GO:0005886 plasma membrane	GO:0003924 GTPase activity;GO:0005525 GTP binding;GO:0031683 G-protein beta/gamma-subunit complex binding;GO:0046872 metal ion binding	T: Signal transduction mechanisms	K04633	ko04020: Calcium signaling pathway;ko04728: Dopaminergic synapse;ko04740: Olfactory transduction;ko05012: Parkinson disease;ko05142: Chagas disease;ko05146: Amoebiasis	IPR001019: Guanine nucleotide binding protein (G-protein), alpha subunit;IPR011025: G protein alpha subunit, helical insertion;IPR027417: P-loop containing nucleoside triphosphate hydrolase;IPR000367: G-protein alpha subunit, group S	Cytoplasm	--
Q64244	ADP-ribosyl cyclase/cyclic ADP-ribose hydrolase 1 OS=Rattus norvegicus OX=10116 GN=Cd38 PE=1 SV=1	Cd38	1.49484	1.52317	1.05086	0.956363	0.804956	0.605807	1.71891	0.0441326	0.16696	up	GO:0001666 response to hypoxia;GO:0007204 positive regulation of cytosolic calcium ion concentration;GO:0007565 female pregnancy;GO:0008284 positive regulation of cell population proliferation;GO:0009410 response to xenobiotic stimulus;GO:0009725 response to hormone;GO:0010977 negative regulation of neuron projection development;GO:0014824 artery smooth muscle contraction;GO:0030307 positive regu…	GO:0005634 nucleus;GO:0005886 plasma membrane;GO:0009986 cell surface;GO:0016020 membrane;GO:0016021 integral component of membrane;GO:0016323 basolateral plasma membrane;GO:0030667 secretory granule membrane;GO:0043231 intracellular membrane-bounded organelle	GO:0003953 NAD+ nucleosidase activity;GO:0016740 transferase activity;GO:0016798 hydrolase activity, acting on glycosyl bonds;GO:0016849 phosphorus-oxygen lyase activity;GO:0042802 identical protein binding;GO:0050135 NAD(P)+ nucleosidase activity;GO:0061809 NAD+ nucleotidase, cyclic ADP-ribose generating	--	K01242	ko00760: Nicotinate and nicotinamide metabolism;ko01100: Metabolic pathways;ko04020: Calcium signaling pathway;ko04640: Hematopoietic cell lineage;ko04921: Oxytocin signaling pathway;ko04970: Salivary secretion;ko04972: Pancreatic secretion	IPR003193: ADP-ribosyl cyclase (CD38/157)	Cytoplasm	--
O88989	Malate dehydrogenase, cytoplasmic OS=Rattus norvegicus OX=10116 GN=Mdh1 PE=1 SV=3	Mdh1	2.48776	2.74961	2.47482	1.61005	1.27105	1.60197	1.7203	0.00200779	0.0771995	up	GO:0006099 tricarboxylic acid cycle;GO:0006107 oxaloacetate metabolic process;GO:0006108 malate metabolic process;GO:0006734 NADH metabolic process;GO:0019674 NAD metabolic process	GO:0005829 cytosol	GO:0016615 malate dehydrogenase activity;GO:0030060 L-malate dehydrogenase activity;GO:0051287 NAD binding	C: Energy production and conversion	K00025	ko00020: Citrate cycle (TCA cycle);ko00270: Cysteine and methionine metabolism;ko00620: Pyruvate metabolism;ko00630: Glyoxylate and dicarboxylate metabolism;ko01100: Metabolic pathways;ko01200: Carbon metabolism;ko04964: Proximal tubule bicarbonate reclamation	IPR010945: Malate dehydrogenase, type 2;IPR001557: L-lactate/malate dehydrogenase;IPR036291: NAD(P)-binding domain superfamily;IPR001252: Malate dehydrogenase, active site;IPR022383: Lactate/malate dehydrogenase, C-terminal;IPR011274: Malate dehydrogenase, NAD-dependent, cytosolic;IPR001236: Lactate/malate dehydrogenase, N-terminal;IPR015955: Lactate dehydrogenase/glycoside hydrolase, family 4, C…	Cytoplasm	--
A0A8I6G3M2	Ig-like domain-containing protein OS=Rattus norvegicus OX=10116 GN=ENSRNOG00000068055 PE=4 SV=1	ENSRNOG00000068055	12.4758	11.9349	10.0166	8.26811	6.00119	5.63939	1.72926	0.0123371	0.103764	up	--	--	--	--	K06553	--	IPR013106: Immunoglobulin V-set domain;IPR013783: Immunoglobulin-like fold;IPR007110: Immunoglobulin-like domain;IPR036179: Immunoglobulin-like domain superfamily	Cytoplasm	--
P61206	ADP-ribosylation factor 3 OS=Rattus norvegicus OX=10116 GN=Arf3 PE=2 SV=2	Arf3	9.94751	8.16221	6.95642	6.25366	5.07003	3.14394	1.73257	0.0482136	0.172876	up	GO:0015031 protein transport;GO:0016192 vesicle-mediated transport	GO:0005794 Golgi apparatus	GO:0003924 GTPase activity;GO:0005525 GTP binding	U: Intracellular trafficking, secretion, and vesicular transport	K07938	ko04144: Endocytosis	IPR045872: ADP-ribosylation factor 1-5;IPR006689: Small GTPase superfamily, ARF/SAR type;IPR027417: P-loop containing nucleoside triphosphate hydrolase;IPR005225: Small GTP-binding protein domain	Cytoplasm	--
O35264	Platelet-activating factor acetylhydrolase IB subunit alpha2 OS=Rattus norvegicus OX=10116 GN=Pafah1b2 PE=1 SV=1	Pafah1b2	1.60509	1.3157	1.20673	0.988845	0.654817	0.726863	1.74118	0.0208873	0.128182	up	GO:0016042 lipid catabolic process	--	--	T: Signal transduction mechanisms;V: Defense mechanisms	K16795	ko00565: Ether lipid metabolism;ko01100: Metabolic pathways	IPR036514: SGNH hydrolase superfamily;IPR013830: SGNH hydrolase-type esterase domain	Cytoplasm	--
Q66X93	Staphylococcal nuclease domain-containing protein 1 OS=Rattus norvegicus OX=10116 GN=Snd1 PE=1 SV=1	Snd1	1.49563	1.25536	1.27829	0.739105	0.832278	0.728004	1.75233	0.00843313	0.0964845	up	GO:0006402 mRNA catabolic process;GO:0010564 regulation of cell cycle process;GO:0010587 miRNA catabolic process;GO:0031047 gene silencing by RNA	GO:0005634 nucleus;GO:0005737 cytoplasm;GO:0005829 cytosol;GO:0016442 RISC complex;GO:0042470 melanosome;GO:0097433 dense body	GO:0003713 transcription coactivator activity;GO:0003723 RNA binding;GO:0004518 nuclease activity;GO:0004519 endonuclease activity;GO:0004521 endoribonuclease activity;GO:1905172 RISC complex binding	K: Transcription	K15979	ko05203: Viral carcinogenesis	IPR035437: SNase-like, OB-fold superfamily;IPR016685: RNA-induced silencing complex, nuclease component Tudor-SN;IPR016071: Staphylococcal nuclease (SNase-like), OB-fold;IPR002999: Tudor domain;IPR002071: Thermonuclease active site	Mitochondrion	--
Q5XI32	F-actin-capping protein subunit beta OS=Rattus norvegicus OX=10116 GN=Capzb PE=1 SV=1	Capzb	3.17357	2.89723	2.46492	1.91125	1.42016	1.5185	1.75998	0.0106774	0.102609	up	GO:0030036 actin cytoskeleton organization;GO:0051016 barbed-end actin filament capping	GO:0008290 F-actin capping protein complex;GO:0030017 sarcomere	GO:0003779 actin binding	Z: Cytoskeleton	K10365	ko04144: Endocytosis;ko04814: Motor proteins;ko04820: Cytoskeleton in muscle cells	IPR043175: F-actin-capping protein subunit beta, N-terminal domain;IPR019771: F-actin capping protein, beta subunit, conserved site;IPR037282: F-actin-capping protein subunit alpha/beta;IPR001698: F-actin-capping protein subunit beta;IPR042276: F-actin-capping protein subunit alpha/beta, domain 2	Cytoplasm_Nucleus	--
Q63910	Globin c1 OS=Rattus norvegicus OX=10116 GN=Hba-a3 PE=1 SV=2	Hba-a3	134.029	122.313	124.701	89.2682	57.867	67.2656	1.77725	0.0168675	0.119918	up	GO:0001701 in utero embryonic development;GO:0009617 response to bacterium;GO:0010942 positive regulation of cell death;GO:0015671 oxygen transport;GO:0030185 nitric oxide transport;GO:0032355 response to estradiol;GO:0042542 response to hydrogen peroxide;GO:0042744 hydrogen peroxide catabolic process;GO:0048821 erythrocyte development;GO:0098869 cellular oxidant detoxification	GO:0005615 extracellular space;GO:0005833 hemoglobin complex;GO:0022627 cytosolic small ribosomal subunit;GO:0031838 haptoglobin-hemoglobin complex	GO:0005344 oxygen carrier activity;GO:0005506 iron ion binding;GO:0019825 oxygen binding;GO:0020037 heme binding;GO:0043177 organic acid binding;GO:0044877 protein-containing complex binding	C: Energy production and conversion	K13822	ko05143: African trypanosomiasis;ko05144: Malaria	IPR002338: Hemoglobin, alpha-type;IPR009050: Globin-like superfamily;IPR002339: Hemoglobin, pi;IPR000971: Globin;IPR012292: Globin/Protoglobin	Cytoplasm	--
A0A8I6AAZ0	RuvB-like helicase OS=Rattus norvegicus OX=10116 GN=Ruvbl2 PE=1 SV=1	Ruvbl2	0.423942	0.536654	0.474841	0.313029	0.168797	0.322012	1.78573	0.0304338	0.144599	up	GO:0000492 box C/D snoRNP assembly;GO:0000723 telomere maintenance;GO:0006275 regulation of DNA replication;GO:0006282 regulation of DNA repair;GO:0006338 chromatin remodeling;GO:0006357 regulation of transcription by RNA polymerase II;GO:0016573 histone acetylation;GO:0033044 regulation of chromosome organization;GO:0034644 cellular response to UV;GO:0035066 positive regulation of histone acetyl…	GO:0000786 nucleosome;GO:0000791 euchromatin;GO:0000812 Swr1 complex;GO:0005634 nucleus;GO:0005737 cytoplasm;GO:0031011 Ino80 complex;GO:0035267 NuA4 histone acetyltransferase complex;GO:0071339 MLL1 complex;GO:0097255 R2TP complex;GO:0101031 chaperone complex;GO:1990062 RPAP3/R2TP/prefoldin-like complex;GO:1990904 ribonucleoprotein complex	GO:0000978 RNA polymerase II cis-regulatory region sequence-specific DNA binding;GO:0000979 RNA polymerase II core promoter sequence-specific DNA binding;GO:0001094 TFIID-class transcription factor complex binding;GO:0003678 DNA helicase activity;GO:0003714 transcription corepressor activity;GO:0005524 ATP binding;GO:0008013 beta-catenin binding;GO:0016887 ATP hydrolysis activity;GO:0017025 TBP-c…	K: Transcription	K11338	ko03082: ATP-dependent chromatin remodeling	IPR010339: TIP49, P-loop domain;IPR042487: RuvBL1/2, DNA/RNA binding domain;IPR041048: RuvB-like, AAA-lid domain;IPR003593: AAA+ ATPase domain;IPR027417: P-loop containing nucleoside triphosphate hydrolase	Cytoplasm	--
D3ZTX4	Maltase-glucoamylase OS=Rattus norvegicus OX=10116 GN=Mgam PE=1 SV=4	Mgam	44.5623	40.2541	32.6694	28.1529	21.3933	16.1061	1.78952	0.0246857	0.135591	up	GO:0000025 maltose catabolic process;GO:1901027 dextrin catabolic process	GO:0016324 apical plasma membrane	GO:0004553 hydrolase activity, hydrolyzing O-glycosyl compounds;GO:0004558 alpha-1,4-glucosidase activity;GO:0016160 amylase activity;GO:0030246 carbohydrate binding	G: Carbohydrate transport and metabolism	K12047	ko00052: Galactose metabolism;ko00500: Starch and sucrose metabolism;ko01100: Metabolic pathways;ko04973: Carbohydrate digestion and absorption	IPR013780: Glycosyl hydrolase, all-beta;IPR030458: Glycosyl hydrolases family 31, active site;IPR000519: P-type trefoil domain;IPR017853: Glycoside hydrolase superfamily;IPR031727: Galactose mutarotase, N-terminal barrel;IPR030459: Glycosyl hydrolases family 31, conserved site;IPR044913: P-type trefoil domain superfamily;IPR011013: Galactose mutarotase-like domain superfamily;IPR000322: Glycoside…	Cytoplasm_Nucleus	--
P60711	Actin, cytoplasmic 1 OS=Rattus norvegicus OX=10116 GN=Actb PE=1 SV=1	Actb	83.3963	87.6489	72.521	54.166	44.765	36.5298	1.79806	0.00635052	0.0913311	up	--	--	--	Z: Cytoskeleton	K05692	ko03082: ATP-dependent chromatin remodeling;ko04015: Rap1 signaling pathway;ko04145: Phagosome;ko04210: Apoptosis;ko04390: Hippo signaling pathway;ko04510: Focal adhesion;ko04520: Adherens junction;ko04530: Tight junction;ko04611: Platelet activation;ko04613: Neutrophil extracellular trap formation;ko04670: Leukocyte transendothelial migration;ko04714: Thermogenesis;ko04810: Regulation of actin c…	IPR043129: ATPase, nucleotide binding domain;IPR004000: Actin family;IPR004001: Actin, conserved site;IPR020902: Actin/actin-like conserved site	Cytoskeleton	--
Q4V7C7	Actin-related protein 3 OS=Rattus norvegicus OX=10116 GN=Actr3 PE=1 SV=1	Actr3	4.40214	3.9237	3.37918	2.63587	2.25227	1.61372	1.80026	0.0144741	0.112683	up	GO:0007163 establishment or maintenance of cell polarity;GO:0008356 asymmetric cell division;GO:0010592 positive regulation of lamellipodium assembly;GO:0016344 meiotic chromosome movement towards spindle pole;GO:0033206 meiotic cytokinesis;GO:0034314 Arp2/3 complex-mediated actin nucleation;GO:0045944 positive regulation of transcription by RNA polymerase II;GO:0051653 spindle localization;GO:00…	GO:0005634 nucleus;GO:0005737 cytoplasm;GO:0005885 Arp2/3 protein complex;GO:0005903 brush border;GO:0005911 cell-cell junction;GO:0030027 lamellipodium	GO:0005200 structural constituent of cytoskeleton;GO:0005524 ATP binding;GO:0051015 actin filament binding	Z: Cytoskeleton	K18584	ko04144: Endocytosis;ko04530: Tight junction;ko04666: Fc gamma R-mediated phagocytosis;ko04810: Regulation of actin cytoskeleton;ko05100: Bacterial invasion of epithelial cells;ko05132: Salmonella infection;ko05135: Yersinia infection	IPR020902: Actin/actin-like conserved site;IPR043129: ATPase, nucleotide binding domain;IPR004000: Actin family	Cytoplasm	--
O35824	DnaJ homolog subfamily A member 2 OS=Rattus norvegicus OX=10116 GN=Dnaja2 PE=1 SV=1	Dnaja2	0.45505	0.393352	0.489056	0.210862	0.35147	0.179866	1.80202	0.0441274	0.16696	up	GO:0009408 response to heat;GO:0018885 carbon tetrachloride metabolic process;GO:0042026 protein refolding	GO:0005634 nucleus;GO:0005737 cytoplasm;GO:0005829 cytosol;GO:0016020 membrane	GO:0001671 ATPase activator activity;GO:0005524 ATP binding;GO:0030544 Hsp70 protein binding;GO:0046872 metal ion binding;GO:0051082 unfolded protein binding;GO:0051087 chaperone binding	O: Posttranslational modification, protein turnover, chaperones	K09503	ko04141: Protein processing in endoplasmic reticulum	IPR008971: HSP40/DnaJ peptide-binding;IPR001623: DnaJ domain;IPR036869: Chaperone J-domain superfamily;IPR002939: Chaperone DnaJ, C-terminal;IPR001305: Heat shock protein DnaJ, cysteine-rich domain;IPR012724: Chaperone DnaJ;IPR036410: Heat shock protein DnaJ, cysteine-rich domain superfamily;IPR018253: DnaJ domain, conserved site	Cytoplasm	--
B4F795	Choline transporter-like protein 2 OS=Rattus norvegicus OX=10116 GN=Slc44a2 PE=2 SV=1	Slc44a2	3.23582	2.36022	2.49426	1.84818	1.33756	1.24545	1.82576	0.0259204	0.137945	up	GO:0015871 choline transport;GO:0055085 transmembrane transport	GO:0005739 mitochondrion;GO:0005886 plasma membrane;GO:0016020 membrane;GO:0016021 integral component of membrane	GO:0015220 choline transmembrane transporter activity;GO:0022857 transmembrane transporter activity	I: Lipid transport and metabolism	K15377	ko05231: Choline metabolism in cancer	IPR007603: Choline transporter-like	Plasma membrane	--
B2RYB8	Integrin beta OS=Rattus norvegicus OX=10116 GN=Itgb2 PE=3 SV=1	Itgb2	2.26511	1.86851	1.49983	1.09023	1.10176	0.875725	1.83637	0.0490933	0.174184	up	GO:0002523 leukocyte migration involved in inflammatory response;GO:0006898 receptor-mediated endocytosis;GO:0006911 phagocytosis, engulfment;GO:0007155 cell adhesion;GO:0007159 leukocyte cell-cell adhesion;GO:0007160 cell-matrix adhesion;GO:0007229 integrin-mediated signaling pathway;GO:0007568 aging;GO:0016477 cell migration;GO:0030101 natural killer cell activation;GO:0030593 neutrophil chemot…	GO:0005886 plasma membrane;GO:0005925 focal adhesion;GO:0009897 external side of plasma membrane;GO:0009986 cell surface;GO:0016020 membrane;GO:0034687 integrin alphaL-beta2 complex;GO:0034688 integrin alphaM-beta2 complex;GO:0043235 receptor complex;GO:0044853 plasma membrane raft;GO:0045121 membrane raft	GO:0001540 amyloid-beta binding;GO:0001851 complement component C3b binding;GO:0005178 integrin binding;GO:0019901 protein kinase binding;GO:0030369 ICAM-3 receptor activity;GO:0031072 heat shock protein binding;GO:0044877 protein-containing complex binding;GO:0046872 metal ion binding;GO:0050839 cell adhesion molecule binding	T: Signal transduction mechanisms;W: Extracellular structures	K06464	ko04015: Rap1 signaling pathway;ko04145: Phagosome;ko04390: Hippo signaling pathway;ko04514: Cell adhesion molecules;ko04610: Complement and coagulation cascades;ko04613: Neutrophil extracellular trap formation;ko04650: Natural killer cell mediated cytotoxicity;ko04670: Leukocyte transendothelial migration;ko04810: Regulation of actin cytoskeleton;ko05133: Pertussis;ko05134: Legionellosis;ko05140…	IPR015812: Integrin beta subunit;IPR036465: von Willebrand factor A-like domain superfamily;IPR032695: Integrin domain superfamily;IPR036349: Integrin beta tail domain superfamily;IPR014836: Integrin beta subunit, cytoplasmic domain;IPR002369: Integrin beta subunit, VWA domain;IPR012896: Integrin beta subunit, tail;IPR016201: PSI domain;IPR033760: Integrin beta N-terminal	Extracell	CS pos: 22-23. ALS-EE. Pr: 0.9388
Q68FQ0	T-complex protein 1 subunit epsilon OS=Rattus norvegicus OX=10116 GN=Cct5 PE=1 SV=1	Cct5	0.943822	0.902824	0.624953	0.527443	0.384522	0.426007	1.84727	0.0474495	0.172643	up	GO:0006457 protein folding;GO:0007339 binding of sperm to zona pellucida;GO:0009615 response to virus;GO:0032212 positive regulation of telomere maintenance via telomerase;GO:0050821 protein stabilization;GO:0061077 chaperone-mediated protein folding;GO:1901998 toxin transport;GO:1904851 positive regulation of establishment of protein localization to telomere	GO:0005813 centrosome;GO:0005832 chaperonin-containing T-complex;GO:0005874 microtubule;GO:0044297 cell body	GO:0003730 mRNA 3'-UTR binding;GO:0005524 ATP binding;GO:0016887 ATP hydrolysis activity;GO:0031681 G-protein beta-subunit binding;GO:0044183 protein folding chaperone;GO:0048027 mRNA 5'-UTR binding;GO:0048487 beta-tubulin binding;GO:0051082 unfolded protein binding;GO:0140662 ATP-dependent protein folding chaperone	O: Posttranslational modification, protein turnover, chaperones	K09497	--	IPR027413: GroEL-like equatorial domain superfamily;IPR012718: T-complex protein 1, epsilon subunit;IPR002194: Chaperonin TCP-1, conserved site;IPR027410: TCP-1-like chaperonin intermediate domain superfamily;IPR027409: GroEL-like apical domain superfamily;IPR002423: Chaperonin Cpn60/GroEL/TCP-1 family;IPR017998: Chaperone tailless complex polypeptide 1 (TCP-1)	Cytoplasm	--
P06238	Alpha-2-macroglobulin OS=Rattus norvegicus OX=10116 GN=A2m PE=2 SV=2	A2m	139.235	122.912	90.2326	80.6168	63.3335	45.6901	1.85814	0.0426215	0.165114	up	GO:0001553 luteinization;GO:0001869 negative regulation of complement activation, lectin pathway;GO:0002438 acute inflammatory response to antigenic stimulus;GO:0006953 acute-phase response;GO:0007584 response to nutrient;GO:0009611 response to wounding;GO:0010037 response to carbon dioxide;GO:0010951 negative regulation of endopeptidase activity;GO:0034695 response to prostaglandin E;GO:0048863 …	GO:0005615 extracellular space	GO:0002020 protease binding;GO:0004866 endopeptidase inhibitor activity;GO:0004867 serine-type endopeptidase inhibitor activity;GO:0005102 signaling receptor binding;GO:0019838 growth factor binding;GO:0019899 enzyme binding;GO:0019959 interleukin-8 binding;GO:0019966 interleukin-1 binding;GO:0042802 identical protein binding;GO:0043120 tumor necrosis factor binding;GO:0048306 calcium-dependent p…	O: Posttranslational modification, protein turnover, chaperones	K03910	ko04610: Complement and coagulation cascades	IPR041555: Macroglobulin domain MG3;IPR011625: Alpha-2-macroglobulin, bait region domain;IPR040839: Macroglobulin domain MG4;IPR013783: Immunoglobulin-like fold;IPR014756: Immunoglobulin E-set;IPR009048: Alpha-macroglobulin, receptor-binding;IPR008930: Terpenoid cyclases/protein prenyltransferase alpha-alpha toroid;IPR001599: Alpha-2-macroglobulin;IPR036595: Alpha-macroglobulin, receptor-binding …	Extracell	CS pos: 27-28. TDA-SA. Pr: 0.8196
Q5U300	Ubiquitin-like modifier-activating enzyme 1 OS=Rattus norvegicus OX=10116 GN=Uba1 PE=1 SV=1	Uba1	1.21302	1.14835	1.01599	0.754997	0.666568	0.379255	1.87546	0.026184	0.138564	up	GO:0006511 ubiquitin-dependent protein catabolic process;GO:0006974 cellular response to DNA damage stimulus;GO:0016567 protein ubiquitination;GO:0032446 protein modification by small protein conjugation	GO:0000792 heterochromatin;GO:0005634 nucleus;GO:0005654 nucleoplasm;GO:0005737 cytoplasm;GO:0005739 mitochondrion;GO:0005765 lysosomal membrane;GO:0010008 endosome membrane;GO:0030057 desmosome;GO:0030867 rough endoplasmic reticulum membrane	GO:0004839 ubiquitin activating enzyme activity;GO:0005524 ATP binding	O: Posttranslational modification, protein turnover, chaperones	K03178	ko04120: Ubiquitin mediated proteolysis;ko05012: Parkinson disease;ko05022: Pathways of neurodegeneration - multiple diseases	IPR000594: THIF-type NAD/FAD binding fold;IPR018074: Ubiquitin-activating enzyme E1, conserved site;IPR032420: Ubiquitin-activating enzyme E1, four-helix bundle;IPR018965: Ubiquitin-activating enzyme E1, C-terminal;IPR035985: Ubiquitin-activating enzyme;IPR033127: Ubiquitin-activating enzyme E1, Cys active site;IPR019572: Ubiquitin-activating enzyme, SCCH domain;IPR042449: Ubiquitin-activating en…	Nucleus	--
Q7M767	Ubiquitin-conjugating enzyme E2 variant 2 OS=Rattus norvegicus OX=10116 GN=Ube2v2 PE=1 SV=3	Ube2v2	2.1573	1.61438	1.88789	1.15302	0.953146	0.894939	1.88583	0.0156823	0.114963	up	--	--	--	O: Posttranslational modification, protein turnover, chaperones	K10704	--	IPR000608: Ubiquitin-conjugating enzyme E2;IPR016135: Ubiquitin-conjugating enzyme/RWD-like	Mitochondrion	--
A0A8I5ZMT8	Ig-like domain-containing protein OS=Rattus norvegicus OX=10116 GN=ENSRNOG00000063035 PE=4 SV=1	ENSRNOG00000063035	8.66677	10.4388	10.7953	5.51455	4.98829	5.3262	1.88899	0.0152178	0.114225	up	--	--	--	--	--	--	IPR013783: Immunoglobulin-like fold;IPR003599: Immunoglobulin subtype;IPR013106: Immunoglobulin V-set domain;IPR007110: Immunoglobulin-like domain;IPR036179: Immunoglobulin-like domain superfamily	Extracell	CS pos: 20-21. SSG-EI. Pr: 0.5055
Q7TP47	Heterogeneous nuclear ribonucleoprotein Q OS=Rattus norvegicus OX=10116 GN=Syncrip PE=2 SV=1	Syncrip	0.824286	0.738202	0.801315	0.344631	0.386744	0.517158	1.89327	0.0082756	0.0964845	up	GO:0006397 mRNA processing;GO:0007623 circadian rhythm;GO:0008380 RNA splicing;GO:0017148 negative regulation of translation;GO:0045727 positive regulation of translation;GO:0070934 CRD-mediated mRNA stabilization;GO:0071346 cellular response to interferon-gamma;GO:0090367 negative regulation of mRNA modification;GO:1900152 negative regulation of nuclear-transcribed mRNA catabolic process, deaden…	GO:0005634 nucleus;GO:0005654 nucleoplasm;GO:0005737 cytoplasm;GO:0005783 endoplasmic reticulum;GO:0005829 cytosol;GO:0016020 membrane;GO:0043025 neuronal cell body;GO:0070937 CRD-mediated mRNA stability complex;GO:0071013 catalytic step 2 spliceosome;GO:0071204 histone pre-mRNA 3'end processing complex;GO:0097452 GAIT complex;GO:0106002 mCRD-mediated mRNA stability complex;GO:1990635 proximal de…	GO:0003723 RNA binding;GO:0003729 mRNA binding;GO:0003730 mRNA 3'-UTR binding;GO:0008143 poly(A) binding;GO:0048027 mRNA 5'-UTR binding	A: RNA processing and modification	K13160	--	IPR012677: Nucleotide-binding alpha-beta plait domain superfamily;IPR000504: RNA recognition motif domain;IPR035979: RNA-binding domain superfamily;IPR034548: Heterogeneous nuclear ribonucleoprotein Q, RNA recognition motif 2;IPR006535: HnRNP R/Q splicing factor;IPR034544: Heterogeneous nuclear ribonucleoprotein Q, RNA recognition motif 1	Nucleus	--
Q63716	Peroxiredoxin-1 OS=Rattus norvegicus OX=10116 GN=Prdx1 PE=1 SV=1	Prdx1	4.65092	4.12347	4.41472	2.78642	2.34659	1.83136	1.8938	0.00633361	0.0913311	up	GO:0000302 response to reactive oxygen species;GO:0006979 response to oxidative stress;GO:0008283 cell population proliferation;GO:0019430 removal of superoxide radicals;GO:0030101 natural killer cell activation;GO:0032872 regulation of stress-activated MAPK cascade;GO:0034101 erythrocyte homeostasis;GO:0042267 natural killer cell mediated cytotoxicity;GO:0042744 hydrogen peroxide catabolic proce…	GO:0000791 euchromatin;GO:0005634 nucleus;GO:0005730 nucleolus;GO:0005737 cytoplasm;GO:0005759 mitochondrial matrix;GO:0005782 peroxisomal matrix;GO:0005829 cytosol	GO:0004601 peroxidase activity;GO:0008379 thioredoxin peroxidase activity;GO:0020037 heme binding;GO:0042802 identical protein binding;GO:0051920 peroxiredoxin activity	O: Posttranslational modification, protein turnover, chaperones	K13279	ko04146: Peroxisome;ko04980: Cobalamin transport and metabolism;ko05146: Amoebiasis	IPR019479: Peroxiredoxin, C-terminal;IPR000866: Alkyl hydroperoxide reductase subunit C/ Thiol specific antioxidant;IPR036249: Thioredoxin-like superfamily;IPR024706: Peroxiredoxin, AhpC-type;IPR013766: Thioredoxin domain	Cytoplasm	--
F1M1R0	Similar to immunoglobulin light chain variable region OS=Rattus norvegicus OX=10116 GN=Igkvl6 PE=1 SV=3	Igkvl6	51.4096	60.2069	50.3843	32.6704	28.9815	23.4446	1.90373	0.00362868	0.0804287	up	GO:0006955 immune response	GO:0005615 extracellular space	--	--	K06553	--	IPR013106: Immunoglobulin V-set domain;IPR013783: Immunoglobulin-like fold;IPR036179: Immunoglobulin-like domain superfamily;IPR007110: Immunoglobulin-like domain;IPR003599: Immunoglobulin subtype	Cytoplasm	--
A0A8I6A7R6	Ig-like domain-containing protein OS=Rattus norvegicus OX=10116 GN=ENSRNOG00000065040 PE=1 SV=1	ENSRNOG00000065040	14.343	18.026	13.9099	9.66673	7.78423	6.81079	1.90749	0.0133566	0.108775	up	--	--	--	--	K06553	--	IPR003599: Immunoglobulin subtype;IPR013783: Immunoglobulin-like fold;IPR007110: Immunoglobulin-like domain;IPR013106: Immunoglobulin V-set domain;IPR036179: Immunoglobulin-like domain superfamily	Extracell	CS pos: 19-20. IQC-EV. Pr: 0.9554
A6J7I2	Serpin B6 OS=Rattus norvegicus OX=10116 GN=Serpinb6a PE=1 SV=1	Serpinb6a	1.37489	1.22907	1.13736	0.790346	0.596065	0.558492	1.92365	0.00388957	0.0816467	up	GO:0007605 sensory perception of sound;GO:0010951 negative regulation of endopeptidase activity;GO:0071470 cellular response to osmotic stress	GO:0005615 extracellular space;GO:0005737 cytoplasm;GO:0097180 serine protease inhibitor complex	GO:0002020 protease binding;GO:0004867 serine-type endopeptidase inhibitor activity	V: Defense mechanisms	K13963	ko05146: Amoebiasis	IPR042185: Serpin superfamily, domain 2;IPR023796: Serpin domain;IPR042178: Serpin superfamily, domain 1;IPR023795: Serpin, conserved site;IPR036186: Serpin superfamily	Cytoplasm	--
A0A8I6GBW7	C-type lectin domain family 1, member B OS=Rattus norvegicus OX=10116 GN=Clec1b PE=4 SV=1	Clec1b	5.7436	4.31378	4.71752	3.45081	2.76636	1.44765	1.92763	0.0354119	0.152668	up	GO:0007165 signal transduction;GO:0030220 platelet formation	GO:0005887 integral component of plasma membrane	GO:0004888 transmembrane signaling receptor activity	T: Signal transduction mechanisms;V: Defense mechanisms	K10070	ko04625: C-type lectin receptor signaling pathway	IPR033992: Natural killer cell receptor-like, C-type lectin-like domain;IPR016186: C-type lectin-like/link domain superfamily;IPR001304: C-type lectin-like;IPR016187: C-type lectin fold	Extracell	--
B5DFN2	S-adenosylhomocysteine hydrolase-like protein 1 OS=Rattus norvegicus OX=10116 GN=Ahcyl1 PE=1 SV=2	Ahcyl1	0.37618	0.305351	0.267549	0.203823	0.207849	0.0801472	1.92973	0.0481719	0.172876	up	GO:0006730 one-carbon metabolic process	--	GO:0004013 adenosylhomocysteinase activity	H: Coenzyme transport and metabolism	K01251	ko00270: Cysteine and methionine metabolism;ko01100: Metabolic pathways	IPR042172: Adenosylhomocysteinase-like superfamily;IPR000043: Adenosylhomocysteinase-like;IPR015878: S-adenosyl-L-homocysteine hydrolase, NAD binding domain;IPR020082: S-adenosyl-L-homocysteine hydrolase, conserved site;IPR036291: NAD(P)-binding domain superfamily	Nucleus	--
Q9Z0V6	Thioredoxin-dependent peroxide reductase, mitochondrial OS=Rattus norvegicus OX=10116 GN=Prdx3 PE=1 SV=2	Prdx3	1.71677	1.61004	1.37668	1.12603	0.769239	0.53151	1.93817	0.0284132	0.142369	up	GO:0001893 maternal placenta development;GO:0006979 response to oxidative stress;GO:0007005 mitochondrion organization;GO:0008284 positive regulation of cell population proliferation;GO:0018171 peptidyl-cysteine oxidation;GO:0030099 myeloid cell differentiation;GO:0032496 response to lipopolysaccharide;GO:0033673 negative regulation of kinase activity;GO:0034599 cellular response to oxidative str…	GO:0005737 cytoplasm;GO:0005739 mitochondrion;GO:0005769 early endosome;GO:0005829 cytosol;GO:0032991 protein-containing complex	GO:0008022 protein C-terminus binding;GO:0008379 thioredoxin peroxidase activity;GO:0019900 kinase binding;GO:0019901 protein kinase binding;GO:0042802 identical protein binding;GO:0043027 cysteine-type endopeptidase inhibitor activity involved in apoptotic process	O: Posttranslational modification, protein turnover, chaperones	K20011	--	IPR013766: Thioredoxin domain;IPR036249: Thioredoxin-like superfamily;IPR019479: Peroxiredoxin, C-terminal;IPR000866: Alkyl hydroperoxide reductase subunit C/ Thiol specific antioxidant	Mitochondrion	--
A0A0G2K014	Lymphocyte cytosolic protein 1 OS=Rattus norvegicus OX=10116 GN=Lcp1 PE=1 SV=1	Lcp1	67.8699	52.2418	55.6113	30.0196	27.3732	32.2205	1.9609	0.0194588	0.126106	up	GO:0002286 T cell activation involved in immune response;GO:0010737 protein kinase A signaling;GO:0016477 cell migration;GO:0022617 extracellular matrix disassembly;GO:0031100 animal organ regeneration;GO:0033157 regulation of intracellular protein transport;GO:0051017 actin filament bundle assembly;GO:0051639 actin filament network formation;GO:0071803 positive regulation of podosome assembly	GO:0001725 stress fiber;GO:0001726 ruffle;GO:0001891 phagocytic cup;GO:0002102 podosome;GO:0005737 cytoplasm;GO:0005829 cytosol;GO:0005884 actin filament;GO:0005925 focal adhesion;GO:0015629 actin cytoskeleton;GO:0030175 filopodium;GO:0032432 actin filament bundle;GO:0048471 perinuclear region of cytoplasm;GO:0097386 glial cell projection	GO:0005178 integrin binding;GO:0005509 calcium ion binding;GO:0051015 actin filament binding;GO:0051020 GTPase binding	Z: Cytoskeleton	K17276	--	IPR018247: EF-Hand 1, calcium-binding site;IPR001589: Actinin-type actin-binding domain, conserved site;IPR001715: Calponin homology domain;IPR036872: CH domain superfamily;IPR002048: EF-hand domain;IPR011992: EF-hand domain pair	Cytoplasm	--
A0A8I6AGE7	Phospholipid transfer protein OS=Rattus norvegicus OX=10116 GN=Pltp PE=1 SV=1	Pltp	1.51208	1.35433	1.08624	0.723977	0.494993	0.788621	1.96885	0.0163201	0.117355	up	GO:0006869 lipid transport;GO:0010189 vitamin E biosynthetic process;GO:0010875 positive regulation of cholesterol efflux;GO:0015914 phospholipid transport;GO:0030317 flagellated sperm motility;GO:0034375 high-density lipoprotein particle remodeling;GO:0035627 ceramide transport;GO:0046836 glycolipid transport	GO:0005576 extracellular region;GO:0005615 extracellular space;GO:0005634 nucleus;GO:0034364 high-density lipoprotein particle	GO:0008035 high-density lipoprotein particle binding;GO:0008429 phosphatidylethanolamine binding;GO:0008525 phosphatidylcholine transporter activity;GO:0008526 phosphatidylinositol transfer activity;GO:0019992 diacylglycerol binding;GO:0030169 low-density lipoprotein particle binding;GO:0031210 phosphatidylcholine binding;GO:0034189 very-low-density lipoprotein particle binding;GO:0070300 phospha…	V: Defense mechanisms	K08761	ko03320: PPAR signaling pathway;ko04979: Cholesterol metabolism	IPR017943: Bactericidal permeability-increasing protein, alpha/beta domain superfamily;IPR017942: Lipid-binding serum glycoprotein, N-terminal;IPR017954: Lipid-binding serum glycoprotein, conserved site;IPR030675: Lipid binding protein BPI/LBP;IPR001124: Lipid-binding serum glycoprotein, C-terminal	Extracell	CS pos: 17-18. AHA-EL. Pr: 0.9753
Q63525	Nuclear migration protein nudC OS=Rattus norvegicus OX=10116 GN=Nudc PE=1 SV=1	Nudc	0.944043	0.890518	0.984513	0.311667	0.661462	0.456697	1.97162	0.0372578	0.15698	up	GO:0006457 protein folding;GO:0007052 mitotic spindle organization;GO:0007080 mitotic metaphase plate congression;GO:0007097 nuclear migration;GO:0043434 response to peptide hormone;GO:0051301 cell division	GO:0005634 nucleus;GO:0005737 cytoplasm;GO:0005794 Golgi apparatus;GO:0005829 cytosol;GO:0005874 microtubule;GO:0030496 midbody;GO:0072686 mitotic spindle	GO:0051082 unfolded protein binding	T: Signal transduction mechanisms	K25866	--	IPR025934: NudC N-terminal domain;IPR007052: CS domain;IPR008978: HSP20-like chaperone;IPR032572: Nuclear migration protein nudC	Cytoplasm	--
D3ZU13	Eukaryotic translation initiation factor 4 gamma 1 OS=Rattus norvegicus OX=10116 GN=Eif4g1 PE=1 SV=1	Eif4g1	0.431107	0.421697	0.478634	0.278567	0.204464	0.191574	1.97366	0.00422622	0.0831805	up	GO:0001662 behavioral fear response;GO:0006412 translation;GO:0006446 regulation of translational initiation;GO:0010507 negative regulation of autophagy;GO:0010801 negative regulation of peptidyl-threonine phosphorylation;GO:0010942 positive regulation of cell death;GO:0030182 neuron differentiation;GO:0030307 positive regulation of cell growth;GO:0030324 lung development;GO:0031669 cellular resp…	GO:0005634 nucleus;GO:0005737 cytoplasm;GO:0005829 cytosol;GO:0005844 polysome;GO:0016281 eukaryotic translation initiation factor 4F complex;GO:0098794 postsynapse	GO:0003729 mRNA binding;GO:0003743 translation initiation factor activity;GO:0005524 ATP binding;GO:0008135 translation factor activity, RNA binding;GO:0008190 eukaryotic initiation factor 4E binding;GO:0042802 identical protein binding	J: Translation, ribosomal structure and biogenesis	K03260	ko05416: Viral myocarditis	IPR016024: Armadillo-type fold;IPR003890: MIF4G-like, type 3;IPR003891: Initiation factor eIF-4 gamma, MA3;IPR003307: W2 domain	Nucleus	--
B2GUZ5	F-actin-capping protein subunit alpha-1 OS=Rattus norvegicus OX=10116 GN=Capza1 PE=1 SV=1	Capza1	5.30084	4.3007	3.9765	3.2388	1.8158	1.8069	1.97887	0.0238103	0.133605	up	GO:0030036 actin cytoskeleton organization;GO:0034329 cell junction assembly;GO:0051016 barbed-end actin filament capping	GO:0005903 brush border;GO:0005911 cell-cell junction;GO:0008290 F-actin capping protein complex;GO:0016020 membrane;GO:0030863 cortical cytoskeleton;GO:0071203 WASH complex	GO:0051015 actin filament binding	Z: Cytoskeleton	K10364	ko04144: Endocytosis;ko04814: Motor proteins;ko04820: Cytoskeleton in muscle cells	IPR017865: F-actin capping protein, alpha subunit, conserved site;IPR002189: F-actin-capping protein subunit alpha;IPR042489: F-actin capping protein, alpha subunit, domain 1;IPR042276: F-actin-capping protein subunit alpha/beta, domain 2;IPR037282: F-actin-capping protein subunit alpha/beta	Cytoplasm	--
A0A8I6AH91	Poly(rC) binding protein 1 OS=Rattus norvegicus OX=10116 GN=Pcbp1 PE=1 SV=1	Pcbp1	1.89523	1.74486	1.81957	1.11906	0.83454	0.787129	1.99205	0.0059333	0.0913311	up	--	--	GO:0003723 RNA binding	A: RNA processing and modification;R: General function prediction only	K12889	ko03040: Spliceosome;ko04216: Ferroptosis;ko04623: Cytosolic DNA-sensing pathway	IPR036612: K Homology domain, type 1 superfamily;IPR004088: K Homology domain, type 1;IPR004087: K Homology domain	Cytoskeleton	--
P25113	Phosphoglycerate mutase 1 OS=Rattus norvegicus OX=10116 GN=Pgam1 PE=1 SV=4	Pgam1	1.76619	1.948	1.58711	0.928049	0.773126	0.950083	1.99954	0.00464375	0.0854846	up	GO:0006096 glycolytic process	GO:0005634 nucleus	GO:0004082 bisphosphoglycerate mutase activity;GO:0004619 phosphoglycerate mutase activity;GO:0016787 hydrolase activity	G: Carbohydrate transport and metabolism	K01834	ko00010: Glycolysis / Gluconeogenesis;ko00260: Glycine, serine and threonine metabolism;ko01100: Metabolic pathways;ko01200: Carbon metabolism;ko01230: Biosynthesis of amino acids;ko04922: Glucagon signaling pathway;ko05230: Central carbon metabolism in cancer	IPR013078: Histidine phosphatase superfamily, clade-1;IPR001345: Phosphoglycerate/bisphosphoglycerate mutase, active site;IPR005952: Phosphoglycerate mutase 1;IPR029033: Histidine phosphatase superfamily	Cytoplasm	--
A0A0G2K9L1	Ig-like domain-containing protein OS=Rattus norvegicus OX=10116 GN=ENSRNOG00000063340 PE=4 SV=2	ENSRNOG00000063340	17.0789	17.5668	15.3012	10.3584	8.19128	6.12946	2.02385	0.00798399	0.0964845	up	GO:0006955 immune response	GO:0005615 extracellular space	--	--	--	--	IPR013106: Immunoglobulin V-set domain;IPR013783: Immunoglobulin-like fold;IPR036179: Immunoglobulin-like domain superfamily;IPR007110: Immunoglobulin-like domain;IPR003599: Immunoglobulin subtype	Extracell	--
Q07647	Solute carrier family 2, facilitated glucose transporter member 3 OS=Rattus norvegicus OX=10116 GN=Slc2a3 PE=1 SV=1	Slc2a3	4.13631	3.69871	2.76664	1.89657	1.76206	1.55887	2.03194	0.0405738	0.164037	up	GO:0009749 response to glucose;GO:0015749 monosaccharide transmembrane transport;GO:0015757 galactose transmembrane transport;GO:0021987 cerebral cortex development;GO:0043066 negative regulation of apoptotic process;GO:0046323 glucose import;GO:0070837 dehydroascorbic acid transport;GO:0098708 glucose import across plasma membrane;GO:0150104 transport across blood-brain barrier;GO:1904016 respon…	GO:0002080 acrosomal membrane;GO:0005737 cytoplasm;GO:0005886 plasma membrane;GO:0005887 integral component of plasma membrane;GO:0005901 caveola;GO:0016020 membrane;GO:0016021 integral component of membrane;GO:0030672 synaptic vesicle membrane;GO:0042995 cell projection;GO:0043204 perikaryon;GO:0098978 glutamatergic synapse;GO:0099699 integral component of synaptic membrane	GO:0005354 galactose transmembrane transporter activity;GO:0005355 glucose transmembrane transporter activity;GO:0005536 glucose binding;GO:0015145 monosaccharide transmembrane transporter activity;GO:0015149 hexose transmembrane transporter activity;GO:0016936 galactoside binding;GO:0019900 kinase binding;GO:0033222 xylose binding;GO:0033300 dehydroascorbic acid transmembrane transporter activit…	G: Carbohydrate transport and metabolism	K08142	--	IPR002945: Glucose transporter, type 3 (GLUT3);IPR036259: MFS transporter superfamily;IPR005828: Major facilitator, sugar transporter-like;IPR003663: Sugar/inositol transporter;IPR020846: Major facilitator superfamily domain;IPR005829: Sugar transporter, conserved site	Plasma membrane	--
A0A8I6APN3	protein disulfide-isomerase OS=Rattus norvegicus OX=10116 GN=Txndc5 PE=1 SV=1	Txndc5	0.433221	0.493357	0.500611	0.325241	0.240603	0.133251	2.04148	0.035319	0.152668	up	GO:0006457 protein folding	GO:0005783 endoplasmic reticulum;GO:0005788 endoplasmic reticulum lumen	GO:0003756 protein disulfide isomerase activity;GO:0015035 protein-disulfide reductase activity	O: Posttranslational modification, protein turnover, chaperones	K13984	ko04141: Protein processing in endoplasmic reticulum	IPR036249: Thioredoxin-like superfamily;IPR013766: Thioredoxin domain;IPR005788: Disulphide isomerase;IPR017937: Thioredoxin, conserved site	Cytoplasm	--
A0A8I6A2J1	Ig-like domain-containing protein OS=Rattus norvegicus OX=10116 GN=ENSRNOG00000064886 PE=1 SV=1	ENSRNOG00000064886	1.61588	1.66561	1.63851	0.991738	0.826338	0.583678	2.0485	0.0181609	0.122842	up	--	--	--	--	K06553	--	IPR007110: Immunoglobulin-like domain;IPR013106: Immunoglobulin V-set domain;IPR013783: Immunoglobulin-like fold;IPR036179: Immunoglobulin-like domain superfamily	Extracell	CS pos: 41-42. VNS-EV. Pr: 0.6372
P27605	Hypoxanthine-guanine phosphoribosyltransferase OS=Rattus norvegicus OX=10116 GN=Hprt1 PE=1 SV=1	Hprt1	0.452236	0.37174	0.324253	0.275282	0.0928491	0.184555	2.07754	0.0426151	0.165114	up	GO:0001913 T cell mediated cytotoxicity;GO:0001975 response to amphetamine;GO:0006164 purine nucleotide biosynthetic process;GO:0006166 purine ribonucleoside salvage;GO:0006178 guanine salvage;GO:0007283 spermatogenesis;GO:0007420 brain development;GO:0007625 grooming behavior;GO:0007626 locomotory behavior;GO:0021756 striatum development;GO:0021895 cerebral cortex neuron differentiation;GO:00219…	GO:0005737 cytoplasm;GO:0005829 cytosol	GO:0000166 nucleotide binding;GO:0000287 magnesium ion binding;GO:0004422 hypoxanthine phosphoribosyltransferase activity;GO:0042802 identical protein binding;GO:0052657 guanine phosphoribosyltransferase activity	F: Nucleotide transport and metabolism	K00760	ko00230: Purine metabolism;ko00983: Drug metabolism - other enzymes;ko01100: Metabolic pathways;ko01232: Nucleotide metabolism	IPR005904: Hypoxanthine phosphoribosyl transferase;IPR000836: Phosphoribosyltransferase domain;IPR029057: Phosphoribosyltransferase-like	Cytoskeleton	--
Q6AYT0	Quinone oxidoreductase OS=Rattus norvegicus OX=10116 GN=Cryz PE=2 SV=1	Cryz	3.86509	3.39231	5.19533	2.79401	1.71012	1.47297	2.08341	0.0366944	0.156763	up	--	--	--	C: Energy production and conversion;R: General function prediction only	K00344	--	IPR013149: Alcohol dehydrogenase-like, C-terminal;IPR013154: Alcohol dehydrogenase, N-terminal;IPR020843: Polyketide synthase, enoylreductase domain;IPR036291: NAD(P)-binding domain superfamily;IPR011032: GroES-like superfamily;IPR002364: Quinone oxidoreductase/zeta-crystallin, conserved site	Cytoplasm	--
A0A8I6GC23	Ig-like domain-containing protein OS=Rattus norvegicus OX=10116 GN=ENSRNOG00000071049 PE=4 SV=1	ENSRNOG00000071049	2.17846	2.42793	1.89145	1.23223	1.03668	0.847928	2.08475	0.00556323	0.0895823	up	--	--	--	--	--	--	IPR036179: Immunoglobulin-like domain superfamily;IPR007110: Immunoglobulin-like domain;IPR013106: Immunoglobulin V-set domain;IPR013783: Immunoglobulin-like fold;IPR003599: Immunoglobulin subtype	Extracell	CS pos: 20-21. TSG-DV. Pr: 0.9323
A0A8I5ZYZ8	Ubiquitin-conjugating enzyme E2M OS=Rattus norvegicus OX=10116 GN=Ube2m PE=3 SV=1	Ube2m	0.634048	0.493769	0.410396	0.288662	0.288123	0.157915	2.09366	0.0333602	0.148935	up	--	--	GO:0005524 ATP binding;GO:0016740 transferase activity	O: Posttranslational modification, protein turnover, chaperones	K10579	ko04120: Ubiquitin mediated proteolysis	IPR023313: Ubiquitin-conjugating enzyme, active site;IPR000608: Ubiquitin-conjugating enzyme E2;IPR016135: Ubiquitin-conjugating enzyme/RWD-like	Cytoplasm	--
Q6P502	T-complex protein 1 subunit gamma OS=Rattus norvegicus OX=10116 GN=Cct3 PE=1 SV=1	Cct3	1.36274	0.951015	1.10352	0.632281	0.570501	0.418241	2.1081	0.0211415	0.128901	up	GO:0006457 protein folding;GO:0007339 binding of sperm to zona pellucida;GO:0032212 positive regulation of telomere maintenance via telomerase;GO:0046931 pore complex assembly;GO:0050821 protein stabilization;GO:0061077 chaperone-mediated protein folding;GO:1901998 toxin transport;GO:1904851 positive regulation of establishment of protein localization to telomere	GO:0002199 zona pellucida receptor complex;GO:0005832 chaperonin-containing T-complex;GO:0005874 microtubule;GO:0044297 cell body	GO:0005524 ATP binding;GO:0016887 ATP hydrolysis activity;GO:0044183 protein folding chaperone;GO:0051082 unfolded protein binding;GO:0140662 ATP-dependent protein folding chaperone	O: Posttranslational modification, protein turnover, chaperones	K09495	--	IPR012719: T-complex protein 1, gamma subunit;IPR027413: GroEL-like equatorial domain superfamily;IPR002194: Chaperonin TCP-1, conserved site;IPR002423: Chaperonin Cpn60/GroEL/TCP-1 family;IPR027409: GroEL-like apical domain superfamily;IPR017998: Chaperone tailless complex polypeptide 1 (TCP-1);IPR027410: TCP-1-like chaperonin intermediate domain superfamily	Mitochondrion	--
P48032	Metalloproteinase inhibitor 3 OS=Rattus norvegicus OX=10116 GN=Timp3 PE=2 SV=1	Timp3	3.63875	3.7175	2.36222	1.9386	1.47886	1.12469	2.13962	0.0392992	0.161282	up	GO:0007417 central nervous system development;GO:0007568 aging;GO:0009612 response to mechanical stimulus;GO:0009725 response to hormone;GO:0010033 response to organic substance;GO:0010951 negative regulation of endopeptidase activity;GO:0014070 response to organic cyclic compound;GO:0034097 response to cytokine;GO:0042246 tissue regeneration;GO:0043200 response to amino acid;GO:0043627 response …	GO:0005604 basement membrane;GO:0005615 extracellular space;GO:0005737 cytoplasm;GO:0031012 extracellular matrix	GO:0002020 protease binding;GO:0008191 metalloendopeptidase inhibitor activity;GO:0008270 zinc ion binding	R: General function prediction only	K16866	ko05205: Proteoglycans in cancer;ko05206: MicroRNAs in cancer	IPR001820: Protease inhibitor I35 (TIMP);IPR008993: Tissue inhibitor of metalloproteinases-like, OB-fold;IPR030490: Tissue inhibitor of metalloproteinase, conserved site;IPR027465: Proteinase inhibitor I35b (TIMP), C-terminal;IPR001134: Netrin domain	Extracell	CS pos: 23-24. TEA-CT. Pr: 0.9411
A0A0G2JZY6	Spectrin beta chain OS=Rattus norvegicus OX=10116 GN=Sptbn1 PE=1 SV=2	Sptbn1	0.390465	0.388988	0.536234	0.184614	0.227234	0.200759	2.14769	0.0341293	0.150233	up	GO:0000281 mitotic cytokinesis;GO:0007009 plasma membrane organization;GO:0007182 common-partner SMAD protein phosphorylation;GO:0030036 actin cytoskeleton organization;GO:0032743 positive regulation of interleukin-2 production;GO:0043001 Golgi to plasma membrane protein transport;GO:0051693 actin filament capping;GO:0060390 regulation of SMAD protein signal transduction;GO:0071709 membrane assem…	GO:0005634 nucleus;GO:0005730 nucleolus;GO:0005737 cytoplasm;GO:0005829 cytosol;GO:0005886 plasma membrane;GO:0008091 spectrin;GO:0014069 postsynaptic density;GO:0016020 membrane;GO:0030054 cell junction;GO:0030673 axolemma;GO:0030863 cortical cytoskeleton;GO:0030864 cortical actin cytoskeleton;GO:0031430 M band;GO:0032437 cuticular plate;GO:0032991 protein-containing complex;GO:0042995 cell proj…	GO:0005200 structural constituent of cytoskeleton;GO:0005543 phospholipid binding;GO:0030506 ankyrin binding;GO:0044877 protein-containing complex binding;GO:0051015 actin filament binding;GO:0051020 GTPase binding	Z: Cytoskeleton	K06115	ko04820: Cytoskeleton in muscle cells	IPR036872: CH domain superfamily;IPR018159: Spectrin/alpha-actinin;IPR001715: Calponin homology domain;IPR016343: Spectrin, beta subunit;IPR001589: Actinin-type actin-binding domain, conserved site;IPR002017: Spectrin repeat	Cytoplasm	--
P08649	Complement C4 OS=Rattus norvegicus OX=10116 GN=C4 PE=1 SV=3	C4	44.835	38.3252	29.039	22.6049	17.0058	12.5746	2.15002	0.0282044	0.142369	up	GO:0006954 inflammatory response;GO:0006956 complement activation;GO:0006958 complement activation, classical pathway;GO:0045087 innate immune response;GO:2000427 positive regulation of apoptotic cell clearance	GO:0005576 extracellular region;GO:0005601 classical-complement-pathway C3/C5 convertase complex;GO:0005615 extracellular space;GO:0030424 axon;GO:0030425 dendrite;GO:0043025 neuronal cell body;GO:0045202 synapse;GO:0070161 anchoring junction	GO:0001849 complement component C1q complex binding;GO:0004866 endopeptidase inhibitor activity	O: Posttranslational modification, protein turnover, chaperones	K03989	ko04610: Complement and coagulation cascades;ko04936: Alcoholic liver disease;ko05133: Pertussis;ko05150: Staphylococcus aureus infection;ko05171: Coronavirus disease - COVID-19;ko05322: Systemic lupus erythematosus	IPR008930: Terpenoid cyclases/protein prenyltransferase alpha-alpha toroid;IPR011625: Alpha-2-macroglobulin, bait region domain;IPR009048: Alpha-macroglobulin, receptor-binding;IPR001840: Anaphylatoxin, complement system domain;IPR000020: Anaphylatoxin/fibulin;IPR018081: Anaphylatoxin, complement system;IPR011626: Alpha-macroglobulin-like, TED domain;IPR036595: Alpha-macroglobulin, receptor-bindi…	Plasma membrane	CS pos: 17-18. ASS-LQ. Pr: 0.4242
P83868	Prostaglandin E synthase 3 OS=Rattus norvegicus OX=10116 GN=Ptges3 PE=1 SV=2	Ptges3	1.65783	1.51988	1.99149	0.800572	0.739609	0.840876	2.17097	0.0184195	0.123496	up	--	--	GO:0051879 Hsp90 protein binding	O: Posttranslational modification, protein turnover, chaperones	K15730	ko00590: Arachidonic acid metabolism;ko01100: Metabolic pathways;ko05207: Chemical carcinogenesis - receptor activation	IPR007052: CS domain;IPR008978: HSP20-like chaperone	Nucleus	--
Q6MG90	Complement C4B (Chido blood group) OS=Rattus norvegicus OX=10116 GN=C4b PE=4 SV=1	C4b	120.615	102.916	74.6938	57.5782	46.6857	32.6773	2.17776	0.0369674	0.156862	up	GO:0006954 inflammatory response;GO:0006956 complement activation;GO:0006958 complement activation, classical pathway;GO:0016064 immunoglobulin mediated immune response;GO:0032490 detection of molecule of bacterial origin;GO:0045087 innate immune response;GO:2000427 positive regulation of apoptotic cell clearance	GO:0005601 classical-complement-pathway C3/C5 convertase complex;GO:0005615 extracellular space;GO:0030424 axon;GO:0030425 dendrite;GO:0043025 neuronal cell body;GO:0045202 synapse;GO:0070161 anchoring junction;GO:0106139 symbiont cell surface	GO:0001848 complement binding;GO:0001849 complement component C1q complex binding;GO:0004866 endopeptidase inhibitor activity;GO:0030246 carbohydrate binding	O: Posttranslational modification, protein turnover, chaperones	K03989	ko04610: Complement and coagulation cascades;ko04936: Alcoholic liver disease;ko05133: Pertussis;ko05150: Staphylococcus aureus infection;ko05171: Coronavirus disease - COVID-19;ko05322: Systemic lupus erythematosus	IPR008930: Terpenoid cyclases/protein prenyltransferase alpha-alpha toroid;IPR009048: Alpha-macroglobulin, receptor-binding;IPR001134: Netrin domain;IPR000020: Anaphylatoxin/fibulin;IPR001840: Anaphylatoxin, complement system domain;IPR018933: Netrin module, non-TIMP type;IPR002890: Macroglobulin domain;IPR036595: Alpha-macroglobulin, receptor-binding domain superfamily;IPR008993: Tissue inhibito…	Plasma membrane	CS pos: 17-18. ASS-LQ. Pr: 0.4242
B1WC91	C1q and TNF related 3 OS=Rattus norvegicus OX=10116 GN=C1qtnf3 PE=2 SV=1	C1qtnf3	1.134	0.821496	0.760217	0.521225	0.494304	0.23081	2.17895	0.0319811	0.146957	up	GO:0001819 positive regulation of cytokine production;GO:0010629 negative regulation of gene expression;GO:0032715 negative regulation of interleukin-6 production;GO:0035356 cellular triglyceride homeostasis;GO:0042593 glucose homeostasis;GO:0045444 fat cell differentiation;GO:0045721 negative regulation of gluconeogenesis;GO:0050728 negative regulation of inflammatory response;GO:0051897 positiv…	GO:0005576 extracellular region;GO:0005615 extracellular space;GO:0032991 protein-containing complex	GO:0042802 identical protein binding	--	K24236	--	IPR001073: C1q domain;IPR008160: Collagen triple helix repeat;IPR008983: Tumour necrosis factor-like domain superfamily	Extracell	CS pos: 22-23. CLC-QD. Pr: 0.9119
A0A0G2JV24	Thrombospondin 1 OS=Rattus norvegicus OX=10116 GN=Thbs1 PE=1 SV=2	Thbs1	28.9834	27.8232	25.1956	14.4005	12.1013	10.8544	2.19514	0.00063976	0.0602654	up	GO:0001937 negative regulation of endothelial cell proliferation;GO:0001953 negative regulation of cell-matrix adhesion;GO:0002040 sprouting angiogenesis;GO:0002544 chronic inflammatory response;GO:0002581 negative regulation of antigen processing and presentation of peptide or polysaccharide antigen via MHC class II;GO:0002605 negative regulation of dendritic cell antigen processing and presenta…	GO:0005577 fibrinogen complex;GO:0005615 extracellular space;GO:0005737 cytoplasm;GO:0005783 endoplasmic reticulum;GO:0009897 external side of plasma membrane;GO:0009986 cell surface;GO:0016529 sarcoplasmic reticulum;GO:0030141 secretory granule;GO:0031012 extracellular matrix;GO:0031091 platelet alpha granule;GO:0062023 collagen-containing extracellular matrix	GO:0001786 phosphatidylserine binding;GO:0001968 fibronectin binding;GO:0005178 integrin binding;GO:0005509 calcium ion binding;GO:0008201 heparin binding;GO:0017134 fibroblast growth factor binding;GO:0030169 low-density lipoprotein particle binding;GO:0043236 laminin binding;GO:0050431 transforming growth factor beta binding;GO:0050840 extracellular matrix binding;GO:0070051 fibrinogen binding;…	--	K16857	ko04015: Rap1 signaling pathway;ko04115: p53 signaling pathway;ko04145: Phagosome;ko04148: Efferocytosis;ko04151: PI3K-Akt signaling pathway;ko04350: TGF-beta signaling pathway;ko04510: Focal adhesion;ko04512: ECM-receptor interaction;ko04820: Cytoskeleton in muscle cells;ko05144: Malaria;ko05165: Human papillomavirus infection;ko05205: Proteoglycans in cancer;ko05206: MicroRNAs in cancer;ko05219…	IPR000742: EGF-like domain;IPR000884: Thrombospondin type-1 (TSP1) repeat;IPR017897: Thrombospondin, type 3 repeat;IPR036383: Thrombospondin type-1 (TSP1) repeat superfamily;IPR028974: TSP type-3 repeat;IPR001881: EGF-like calcium-binding domain;IPR001007: VWFC domain;IPR008859: Thrombospondin, C-terminal;IPR013320: Concanavalin A-like lectin/glucanase domain superfamily;IPR003367: Thrombospondin…	Extracell	CS pos: 18-19. CGS-NR. Pr: 0.6639
Q80U96	Exportin-1 OS=Rattus norvegicus OX=10116 GN=Xpo1 PE=1 SV=1	Xpo1	0.595162	0.546425	0.393029	0.259154	0.212907	0.226725	2.19612	0.0390119	0.161282	up	GO:0000054 ribosomal subunit export from nucleus;GO:0000055 ribosomal large subunit export from nucleus;GO:0000056 ribosomal small subunit export from nucleus;GO:0000122 negative regulation of transcription by RNA polymerase II;GO:0006611 protein export from nucleus;GO:0006913 nucleocytoplasmic transport;GO:0009410 response to xenobiotic stimulus;GO:0010824 regulation of centrosome duplication;GO…	GO:0000776 kinetochore;GO:0005634 nucleus;GO:0005642 annulate lamellae;GO:0005730 nucleolus;GO:0005737 cytoplasm;GO:0015030 Cajal body;GO:0032991 protein-containing complex;GO:1990904 ribonucleoprotein complex	GO:0003723 RNA binding;GO:0005049 nuclear export signal receptor activity;GO:0019904 protein domain specific binding;GO:0031267 small GTPase binding	Y: Nuclear structure;U: Intracellular trafficking, secretion, and vesicular transport	K14290	ko03008: Ribosome biogenesis in eukaryotes;ko03013: Nucleocytoplasmic transport;ko03250: Viral life cycle - HIV-1;ko05164: Influenza A;ko05166: Human T-cell leukemia virus 1 infection	IPR041235: Exportin-1, repeat 2;IPR001494: Importin-beta, N-terminal domain;IPR013598: Exportin-1/Importin-beta-like;IPR016024: Armadillo-type fold;IPR014877: Exportin-1, C-terminal;IPR040485: Exportin-1, repeat 3;IPR041123: Chromosome region maintenance repeat;IPR011989: Armadillo-like helical	Cytoplasm	--
P85970	Actin-related protein 2/3 complex subunit 2 OS=Rattus norvegicus OX=10116 GN=Arpc2 PE=1 SV=1	Arpc2	2.28027	2.16052	1.5874	1.30101	0.680874	0.757428	2.20062	0.0196174	0.126573	up	GO:0010592 positive regulation of lamellipodium assembly;GO:0014911 positive regulation of smooth muscle cell migration;GO:0030041 actin filament polymerization;GO:0030838 positive regulation of actin filament polymerization;GO:0034021 response to silicon dioxide;GO:0034314 Arp2/3 complex-mediated actin nucleation;GO:0036120 cellular response to platelet-derived growth factor stimulus;GO:0051491 …	GO:0005634 nucleus;GO:0005737 cytoplasm;GO:0005768 endosome;GO:0005885 Arp2/3 protein complex;GO:0005886 plasma membrane;GO:0005925 focal adhesion;GO:0009986 cell surface;GO:0030027 lamellipodium;GO:0030141 secretory granule;GO:0030426 growth cone;GO:0031252 cell leading edge;GO:0031941 filamentous actin;GO:0032587 ruffle membrane;GO:0035861 site of double-strand break;GO:0036195 muscle cell proj…	GO:0005200 structural constituent of cytoskeleton;GO:0019894 kinesin binding;GO:0035254 glutamate receptor binding;GO:0035650 AP-1 adaptor complex binding;GO:0044877 protein-containing complex binding;GO:0051015 actin filament binding;GO:0051117 ATPase binding;GO:0071933 Arp2/3 complex binding	Z: Cytoskeleton	K05758	ko04144: Endocytosis;ko04530: Tight junction;ko04666: Fc gamma R-mediated phagocytosis;ko04810: Regulation of actin cytoskeleton;ko05100: Bacterial invasion of epithelial cells;ko05132: Salmonella infection;ko05135: Yersinia infection	IPR034666: Arp2/3 complex subunit 2/4;IPR007188: Actin-related protein 2/3 complex subunit 2	Cytoplasm	--
A0A8I5Y5E8	Actin-related protein 2/3 complex subunit 4 OS=Rattus norvegicus OX=10116 GN=Arpc4 PE=1 SV=1	Arpc4	4.08896	2.89188	2.69749	2.10143	1.4369	0.859222	2.20084	0.0372458	0.15698	up	GO:0034314 Arp2/3 complex-mediated actin nucleation	GO:0005885 Arp2/3 protein complex	GO:0005200 structural constituent of cytoskeleton;GO:0019899 enzyme binding;GO:0051015 actin filament binding	Z: Cytoskeleton	K05755	ko04144: Endocytosis;ko04530: Tight junction;ko04666: Fc gamma R-mediated phagocytosis;ko04810: Regulation of actin cytoskeleton;ko05100: Bacterial invasion of epithelial cells;ko05132: Salmonella infection;ko05135: Yersinia infection	IPR008384: Actin-related protein 2/3 complex subunit 4;IPR034666: Arp2/3 complex subunit 2/4	Cytoplasm	--
Q63347	26S proteasome regulatory subunit 7 OS=Rattus norvegicus OX=10116 GN=Psmc2 PE=1 SV=3	Psmc2	0.857472	0.861355	0.658877	0.423355	0.29615	0.343443	2.2369	0.00941471	0.0990397	up	GO:0006511 ubiquitin-dependent protein catabolic process;GO:0043161 proteasome-mediated ubiquitin-dependent protein catabolic process	GO:0000502 proteasome complex;GO:0000932 P-body;GO:0005634 nucleus;GO:0008540 proteasome regulatory particle, base subcomplex;GO:0022624 proteasome accessory complex;GO:0043197 dendritic spine	GO:0005524 ATP binding;GO:0016887 ATP hydrolysis activity;GO:0017025 TBP-class protein binding;GO:0036402 proteasome-activating activity;GO:0140296 general transcription initiation factor binding	O: Posttranslational modification, protein turnover, chaperones	K03061	ko03050: Proteasome;ko05010: Alzheimer disease;ko05012: Parkinson disease;ko05014: Amyotrophic lateral sclerosis;ko05016: Huntington disease;ko05017: Spinocerebellar ataxia;ko05020: Prion disease;ko05022: Pathways of neurodegeneration - multiple diseases;ko05169: Epstein-Barr virus infection	IPR003959: ATPase, AAA-type, core;IPR003593: AAA+ ATPase domain;IPR027417: P-loop containing nucleoside triphosphate hydrolase;IPR005937: 26S proteasome regulatory subunit P45-like;IPR041569: AAA ATPase, AAA+ lid domain;IPR003960: ATPase, AAA-type, conserved site;IPR012340: Nucleic acid-binding, OB-fold	Cytoplasm	--
A0A0G2JY11	Tetraspanin OS=Rattus norvegicus OX=10116 GN=Tspan9 PE=1 SV=1	Tspan9	13.2809	11.8079	8.44983	6.6339	3.88413	4.44054	2.24211	0.0294032	0.144117	up	--	GO:0005886 plasma membrane;GO:0005887 integral component of plasma membrane;GO:0016020 membrane;GO:0097197 tetraspanin-enriched microdomain	--	R: General function prediction only	K17350	--	IPR008952: Tetraspanin, EC2 domain superfamily;IPR000301: Tetraspanin, animals;IPR018499: Tetraspanin/Peripherin;IPR018503: Tetraspanin, conserved site	Plasma membrane	--
Q9Z2L0	Voltage-dependent anion-selective channel protein 1 OS=Rattus norvegicus OX=10116 GN=Vdac1 PE=1 SV=4	Vdac1	1.44576	1.10124	0.964853	0.639689	0.534909	0.389653	2.24507	0.0278007	0.141337	up	GO:0006915 apoptotic process	GO:0005741 mitochondrial outer membrane;GO:0005886 plasma membrane;GO:0045121 membrane raft;GO:0046930 pore complex	GO:0008308 voltage-gated anion channel activity;GO:0015288 porin activity	P: Inorganic ion transport and metabolism	K05862	ko04020: Calcium signaling pathway;ko04022: cGMP-PKG signaling pathway;ko04217: Necroptosis;ko04218: Cellular senescence;ko04613: Neutrophil extracellular trap formation;ko04621: NOD-like receptor signaling pathway;ko04979: Cholesterol metabolism;ko05010: Alzheimer disease;ko05012: Parkinson disease;ko05014: Amyotrophic lateral sclerosis;ko05016: Huntington disease;ko05017: Spinocerebellar ataxia…	IPR001925: Porin, eukaryotic type;IPR027246: Eukaryotic porin/Tom40;IPR023614: Porin domain superfamily	Cytoplasm	--
A0A8I6AR12	T-complex protein 1 subunit eta OS=Rattus norvegicus OX=10116 GN=Cct7 PE=1 SV=1	Cct7	1.03151	0.901747	0.753736	0.48273	0.373589	0.3351	2.25528	0.0110734	0.102609	up	GO:0006457 protein folding;GO:0007339 binding of sperm to zona pellucida;GO:0032212 positive regulation of telomere maintenance via telomerase;GO:0050821 protein stabilization;GO:0061077 chaperone-mediated protein folding;GO:1901998 toxin transport;GO:1904851 positive regulation of establishment of protein localization to telomere	GO:0005832 chaperonin-containing T-complex;GO:0005874 microtubule;GO:0044297 cell body	GO:0044183 protein folding chaperone;GO:0051082 unfolded protein binding	O: Posttranslational modification, protein turnover, chaperones	K09499	--	IPR002194: Chaperonin TCP-1, conserved site;IPR012720: T-complex protein 1, eta subunit;IPR017998: Chaperone tailless complex polypeptide 1 (TCP-1);IPR027413: GroEL-like equatorial domain superfamily;IPR027409: GroEL-like apical domain superfamily;IPR027410: TCP-1-like chaperonin intermediate domain superfamily;IPR002423: Chaperonin Cpn60/GroEL/TCP-1 family	Cytoplasm	--
Q9EPH8	Polyadenylate-binding protein 1 OS=Rattus norvegicus OX=10116 GN=Pabpc1 PE=1 SV=1	Pabpc1	1.45503	1.29102	1.66006	0.71244	0.635764	0.592795	2.27002	0.0104391	0.101627	up	GO:0000184 nuclear-transcribed mRNA catabolic process, nonsense-mediated decay;GO:0006397 mRNA processing;GO:0008380 RNA splicing;GO:0031047 gene silencing by RNA;GO:0045070 positive regulation of viral genome replication;GO:0060213 positive regulation of nuclear-transcribed mRNA poly(A) tail shortening;GO:0070934 CRD-mediated mRNA stabilization;GO:1900152 negative regulation of nuclear-transcrib…	GO:0005634 nucleus;GO:0005737 cytoplasm;GO:0005829 cytosol;GO:0010494 cytoplasmic stress granule;GO:0030027 lamellipodium;GO:0030425 dendrite;GO:0031252 cell leading edge;GO:0036464 cytoplasmic ribonucleoprotein granule;GO:0045202 synapse;GO:0071013 catalytic step 2 spliceosome;GO:0106002 mCRD-mediated mRNA stability complex;GO:1990124 messenger ribonucleoprotein complex;GO:1990904 ribonucleoprot…	GO:0003723 RNA binding;GO:0003729 mRNA binding;GO:0003730 mRNA 3'-UTR binding;GO:0008022 protein C-terminus binding;GO:0008143 poly(A) binding;GO:0008266 poly(U) RNA binding	A: RNA processing and modification;J: Translation, ribosomal structure and biogenesis	K13126	ko03015: mRNA surveillance pathway;ko03018: RNA degradation	IPR012677: Nucleotide-binding alpha-beta plait domain superfamily;IPR002004: Polyadenylate-binding protein/Hyperplastic disc protein;IPR000504: RNA recognition motif domain;IPR035979: RNA-binding domain superfamily;IPR036053: PABC (PABP) domain;IPR045305: PABP, RNA recognition motif 2;IPR003954: RNA recognition motif domain, eukaryote;IPR006515: Polyadenylate binding protein, human types 1, 2, 3,…	Nucleus	--
P0DP29	Calmodulin-1 OS=Rattus norvegicus OX=10116 GN=Calm1 PE=1 SV=1	Calm1	9.42037	9.79738	11.0924	2.90907	3.23142	7.04904	2.29804	0.0369475	0.156862	up	--	--	GO:0005509 calcium ion binding	T: Signal transduction mechanisms	K02183	ko04014: Ras signaling pathway;ko04015: Rap1 signaling pathway;ko04020: Calcium signaling pathway;ko04022: cGMP-PKG signaling pathway;ko04024: cAMP signaling pathway;ko04070: Phosphatidylinositol signaling system;ko04114: Oocyte meiosis;ko04218: Cellular senescence;ko04261: Adrenergic signaling in cardiomyocytes;ko04270: Vascular smooth muscle contraction;ko04371: Apelin signaling pathway;ko04625…	IPR002048: EF-hand domain;IPR018247: EF-Hand 1, calcium-binding site;IPR011992: EF-hand domain pair	Cytoplasm_Nucleus	--
P62718	Large ribosomal subunit protein eL20 OS=Rattus norvegicus OX=10116 GN=Rpl18a PE=1 SV=1	Rpl18a	0.747778	0.643413	0.712866	0.456843	0.247386	0.210655	2.29981	0.023213	0.133605	up	GO:0006412 translation	GO:0005840 ribosome	GO:0003735 structural constituent of ribosome	J: Translation, ribosomal structure and biogenesis	K02882	ko03010: Ribosome;ko05171: Coronavirus disease - COVID-19	IPR021138: 60S ribosomal protein L18a/ L20, eukaryotes;IPR028877: 50S ribosomal protein L18Ae/60S ribosomal protein L20 and L18a;IPR023573: Ribosomal protein 50S-L18Ae/60S-L20/60S-L18A	Cytoplasm	--
P81155	Voltage-dependent anion-selective channel protein 2 OS=Rattus norvegicus OX=10116 GN=Vdac2 PE=1 SV=2	Vdac2	1.12754	0.98389	1.15399	0.46574	0.562661	0.390763	2.30094	0.00107771	0.0752	up	GO:0006820 anion transport;GO:0007339 binding of sperm to zona pellucida;GO:0032272 negative regulation of protein polymerization;GO:0097345 mitochondrial outer membrane permeabilization;GO:2001243 negative regulation of intrinsic apoptotic signaling pathway	GO:0001669 acrosomal vesicle;GO:0005739 mitochondrion;GO:0005741 mitochondrial outer membrane;GO:0008021 synaptic vesicle;GO:0016020 membrane;GO:0031966 mitochondrial membrane;GO:0042645 mitochondrial nucleoid;GO:0046930 pore complex;GO:0097225 sperm midpiece	GO:0000166 nucleotide binding;GO:0008308 voltage-gated anion channel activity;GO:0015288 porin activity;GO:0015485 cholesterol binding;GO:0031210 phosphatidylcholine binding;GO:0097001 ceramide binding	P: Inorganic ion transport and metabolism	K15040	ko04020: Calcium signaling pathway;ko04022: cGMP-PKG signaling pathway;ko04216: Ferroptosis;ko04217: Necroptosis;ko04218: Cellular senescence;ko04613: Neutrophil extracellular trap formation;ko04621: NOD-like receptor signaling pathway;ko04979: Cholesterol metabolism;ko05010: Alzheimer disease;ko05012: Parkinson disease;ko05016: Huntington disease;ko05017: Spinocerebellar ataxia;ko05020: Prion di…	IPR001925: Porin, eukaryotic type;IPR027246: Eukaryotic porin/Tom40;IPR023614: Porin domain superfamily	Cytoplasm	--
P04646	Large ribosomal subunit protein eL33 OS=Rattus norvegicus OX=10116 GN=Rpl35a PE=1 SV=1	Rpl35a	0.701426	0.6351	0.573572	0.287186	0.425797	0.116775	2.302	0.0411774	0.16506	up	GO:0006412 translation	GO:0005840 ribosome	GO:0003735 structural constituent of ribosome	J: Translation, ribosomal structure and biogenesis	K02917	ko03010: Ribosome;ko05171: Coronavirus disease - COVID-19	IPR038661: Ribosomal protein L35A superfamily;IPR001780: Ribosomal protein L35A;IPR018266: Ribosomal protein L35Ae, conserved site;IPR009000: Translation protein, beta-barrel domain superfamily	Cytoplasm	--
Q6AYD3	Proliferation-associated protein 2G4 OS=Rattus norvegicus OX=10116 GN=Pa2g4 PE=1 SV=1	Pa2g4	0.945321	0.880793	0.939403	0.512426	0.317662	0.360901	2.32203	0.0070091	0.0917025	up	GO:0006364 rRNA processing;GO:0006417 regulation of translation;GO:0043066 negative regulation of apoptotic process;GO:0045597 positive regulation of cell differentiation;GO:0045892 negative regulation of transcription, DNA-templated	GO:0005634 nucleus;GO:0005730 nucleolus;GO:0005737 cytoplasm	GO:0003676 nucleic acid binding;GO:0003714 transcription corepressor activity;GO:0003723 RNA binding;GO:0031625 ubiquitin protein ligase binding	R: General function prediction only	K26736	--	IPR036388: Winged helix-like DNA-binding domain superfamily;IPR018349: Peptidase M24A, methionine aminopeptidase, subfamily 2, binding site;IPR004545: PA2G4 family;IPR000994: Peptidase M24;IPR036005: Creatinase/aminopeptidase-like;IPR036390: Winged helix DNA-binding domain superfamily	Nucleus	--
A0A8I6A0G8	Neurobeachin-like 2 OS=Rattus norvegicus OX=10116 GN=Nbeal2 PE=1 SV=1	Nbeal2	0.749001	0.799433	0.627759	0.345844	0.404305	0.186678	2.32294	0.00864897	0.0964845	up	GO:0007596 blood coagulation;GO:0008104 protein localization;GO:0030220 platelet formation;GO:0035855 megakaryocyte development;GO:0042060 wound healing;GO:0070889 platelet alpha granule organization	GO:0005783 endoplasmic reticulum;GO:0005829 cytosol;GO:0016020 membrane	GO:0019901 protein kinase binding	U: Intracellular trafficking, secretion, and vesicular transport	K23286	--	IPR023362: PH-BEACH domain;IPR000409: BEACH domain;IPR046852: Neurobeachin, alpha-solenoid region;IPR013320: Concanavalin A-like lectin/glucanase domain superfamily;IPR011993: PH-like domain superfamily;IPR001680: WD40 repeat;IPR031570: Neurobeachin/BDCP, DUF4704;IPR011989: Armadillo-like helical;IPR036372: BEACH domain superfamily;IPR016024: Armadillo-type fold;IPR015943: WD40/YVTN repeat-like-c…	Plasma membrane	--
A0A8I5YBU3	Ig-like domain-containing protein OS=Rattus norvegicus OX=10116 GN=ENSRNOG00000065160 PE=4 SV=1	ENSRNOG00000065160	3.1228	3.73065	3.15289	1.48921	1.45779	1.35961	2.32349	0.00865493	0.0964845	up	--	--	--	--	K06553	--	IPR013106: Immunoglobulin V-set domain;IPR003599: Immunoglobulin subtype;IPR013783: Immunoglobulin-like fold;IPR007110: Immunoglobulin-like domain;IPR036179: Immunoglobulin-like domain superfamily	Extracell	--
A0A8I6AB19	Peptidyl-prolyl cis-trans isomerase OS=Rattus norvegicus OX=10116 GN=Pin1 PE=1 SV=1	Pin1	0.543175	0.371258	0.578663	0.162517	0.246982	0.230252	2.33387	0.0331849	0.148858	up	GO:0000413 protein peptidyl-prolyl isomerization;GO:0001666 response to hypoxia;GO:0001932 regulation of protein phosphorylation;GO:0001934 positive regulation of protein phosphorylation;GO:0010468 regulation of gene expression;GO:0030182 neuron differentiation;GO:0030512 negative regulation of transforming growth factor beta receptor signaling pathway;GO:0031647 regulation of protein stability;G…	GO:0005634 nucleus;GO:0005737 cytoplasm;GO:0005739 mitochondrion;GO:0005829 cytosol;GO:0030496 midbody;GO:0036064 ciliary basal body;GO:0043005 neuron projection;GO:0098978 glutamatergic synapse;GO:0099524 postsynaptic cytosol	GO:0003755 peptidyl-prolyl cis-trans isomerase activity;GO:0003774 cytoskeletal motor activity;GO:0008013 beta-catenin binding;GO:0016859 cis-trans isomerase activity;GO:0031434 mitogen-activated protein kinase kinase binding;GO:0032794 GTPase activating protein binding;GO:0050815 phosphoserine residue binding;GO:0050816 phosphothreonine residue binding;GO:0051219 phosphoprotein binding	O: Posttranslational modification, protein turnover, chaperones	K09578	ko03250: Viral life cycle - HIV-1;ko04622: RIG-I-like receptor signaling pathway	IPR001202: WW domain;IPR000297: Peptidyl-prolyl cis-trans isomerase, PpiC-type;IPR046357: Peptidyl-prolyl cis-trans isomerase domain superfamily;IPR023058: Peptidyl-prolyl cis-trans isomerase, PpiC-type, conserved site;IPR036020: WW domain superfamily	Mitochondrion	--
P05197	Elongation factor 2 OS=Rattus norvegicus OX=10116 GN=Eef2 PE=1 SV=4	Eef2	3.31917	2.66901	2.54151	1.51547	1.19882	0.906802	2.35556	0.00692597	0.0914344	up	GO:0002244 hematopoietic progenitor cell differentiation;GO:0002931 response to ischemia;GO:0003009 skeletal muscle contraction;GO:0006414 translational elongation;GO:0007568 aging;GO:0009410 response to xenobiotic stimulus;GO:0014009 glial cell proliferation;GO:0032355 response to estradiol;GO:0034976 response to endoplasmic reticulum stress;GO:0035914 skeletal muscle cell differentiation;GO:004…	GO:0005737 cytoplasm;GO:0005829 cytosol;GO:0005844 polysome;GO:0042788 polysomal ribosome;GO:0045121 membrane raft;GO:0045202 synapse;GO:1990904 ribonucleoprotein complex	GO:0002039 p53 binding;GO:0003723 RNA binding;GO:0003746 translation elongation factor activity;GO:0003924 GTPase activity;GO:0005525 GTP binding;GO:0008097 5S rRNA binding;GO:0019901 protein kinase binding;GO:0043022 ribosome binding;GO:0051015 actin filament binding	J: Translation, ribosomal structure and biogenesis	K03234	ko04152: AMPK signaling pathway;ko04921: Oxytocin signaling pathway	IPR041095: Elongation Factor G, domain II;IPR027417: P-loop containing nucleoside triphosphate hydrolase;IPR000795: Translational (tr)-type GTP-binding domain;IPR014721: Ribosomal protein S5 domain 2-type fold, subgroup;IPR000640: Elongation factor EFG, domain V-like;IPR005225: Small GTP-binding protein domain;IPR005517: Translation elongation factor EFG/EF2, domain IV;IPR020568: Ribosomal protei…	Cytoplasm	--
Q5RKI1	Eukaryotic initiation factor 4A-II OS=Rattus norvegicus OX=10116 GN=Eif4a2 PE=1 SV=1	Eif4a2	4.50376	3.97406	3.31022	2.29463	1.45303	1.23347	2.36654	0.00876428	0.0965608	up	--	--	GO:0003724 RNA helicase activity;GO:0003743 translation initiation factor activity;GO:0005524 ATP binding;GO:0016787 hydrolase activity	J: Translation, ribosomal structure and biogenesis	K03257	--	IPR014014: RNA helicase, DEAD-box type, Q motif;IPR011545: DEAD/DEAH box helicase domain;IPR027417: P-loop containing nucleoside triphosphate hydrolase;IPR014001: Helicase superfamily 1/2, ATP-binding domain;IPR000629: ATP-dependent RNA helicase DEAD-box, conserved site;IPR001650: Helicase, C-terminal;IPR044728: ATP-dependent RNA helicase eIF4A, DEAD-box helicase domain	Nucleus	--
Q66HD0	Endoplasmin OS=Rattus norvegicus OX=10116 GN=Hsp90b1 PE=1 SV=2	Hsp90b1	1.5362	1.25939	1.35878	0.690095	0.614821	0.441881	2.37828	0.00190129	0.0771995	up	GO:0001666 response to hypoxia;GO:0006457 protein folding;GO:0030433 ubiquitin-dependent ERAD pathway;GO:0030970 retrograde protein transport, ER to cytosol;GO:0031247 actin rod assembly;GO:0043066 negative regulation of apoptotic process;GO:0043666 regulation of phosphoprotein phosphatase activity;GO:0071287 cellular response to manganese ion;GO:0071318 cellular response to ATP	GO:0005783 endoplasmic reticulum;GO:0005788 endoplasmic reticulum lumen;GO:0005789 endoplasmic reticulum membrane;GO:0005790 smooth endoplasmic reticulum;GO:0005829 cytosol;GO:0005886 plasma membrane;GO:0030496 midbody;GO:0032991 protein-containing complex;GO:0033018 sarcoplasmic reticulum lumen;GO:0034663 endoplasmic reticulum chaperone complex;GO:0042470 melanosome;GO:0048471 perinuclear region…	GO:0003723 RNA binding;GO:0005524 ATP binding;GO:0016887 ATP hydrolysis activity;GO:0019903 protein phosphatase binding;GO:0050750 low-density lipoprotein particle receptor binding;GO:0051082 unfolded protein binding	O: Posttranslational modification, protein turnover, chaperones	K09487	ko04141: Protein processing in endoplasmic reticulum;ko04151: PI3K-Akt signaling pathway;ko04657: IL-17 signaling pathway;ko04915: Estrogen signaling pathway;ko04918: Thyroid hormone synthesis;ko05132: Salmonella infection;ko05200: Pathways in cancer;ko05207: Chemical carcinogenesis - receptor activation;ko05215: Prostate cancer;ko05417: Lipid and atherosclerosis;ko05418: Fluid shear stress and a…	IPR020568: Ribosomal protein S5 domain 2-type fold;IPR001404: Heat shock protein Hsp90 family;IPR037196: HSP90, C-terminal domain;IPR020575: Heat shock protein Hsp90, N-terminal;IPR036890: Histidine kinase/HSP90-like ATPase superfamily;IPR003594: Histidine kinase/HSP90-like ATPase;IPR019805: Heat shock protein Hsp90, conserved site	Endoplasmic reticulum	CS pos: 21-22. VRA-DD. Pr: 0.9172
Q641Y0	Dolichyl-diphosphooligosaccharide--protein glycosyltransferase 48 kDa subunit OS=Rattus norvegicus OX=10116 GN=Ddost PE=2 SV=1	Ddost	0.47579	0.511213	0.683821	0.251755	0.237964	0.211479	2.38281	0.033699	0.149404	up	GO:0006486 protein glycosylation;GO:0006487 protein N-linked glycosylation;GO:0018279 protein N-linked glycosylation via asparagine;GO:0031647 regulation of protein stability;GO:0034097 response to cytokine;GO:0042110 T cell activation	GO:0005886 plasma membrane;GO:0008250 oligosaccharyltransferase complex;GO:0016021 integral component of membrane;GO:0043231 intracellular membrane-bounded organelle	GO:0008047 enzyme activator activity	O: Posttranslational modification, protein turnover, chaperones	K12670	ko00510: N-Glycan biosynthesis;ko00513: Various types of N-glycan biosynthesis;ko01100: Metabolic pathways;ko04141: Protein processing in endoplasmic reticulum	IPR005013: Dolichyl-diphosphooligosaccharide--protein glycosyltransferase 48kDa subunit	Plasma membrane	CS pos: 27-28. VCA-SG. Pr: 0.4785
P09812	Glycogen phosphorylase, muscle form OS=Rattus norvegicus OX=10116 GN=Pygm PE=1 SV=5	Pygm	1.39771	1.22074	0.937772	0.585297	0.454154	0.442371	2.3999	0.0256057	0.137403	up	GO:0001666 response to hypoxia;GO:0005977 glycogen metabolic process;GO:0005980 glycogen catabolic process;GO:0006874 cellular calcium ion homeostasis;GO:0010033 response to organic substance;GO:0051591 response to cAMP	GO:0005737 cytoplasm;GO:0016529 sarcoplasmic reticulum	GO:0008184 glycogen phosphorylase activity;GO:0016208 AMP binding;GO:0030170 pyridoxal phosphate binding;GO:0030246 carbohydrate binding;GO:0097159 organic cyclic compound binding;GO:0102250 linear malto-oligosaccharide phosphorylase activity;GO:0102499 SHG alpha-glucan phosphorylase activity	G: Carbohydrate transport and metabolism	K00688	ko00500: Starch and sucrose metabolism;ko01100: Metabolic pathways;ko04217: Necroptosis;ko04910: Insulin signaling pathway;ko04922: Glucagon signaling pathway;ko04931: Insulin resistance	IPR011833: Glycogen/starch/alpha-glucan phosphorylase;IPR035090: Phosphorylase pyridoxal-phosphate attachment site;IPR000811: Glycosyl transferase, family 35	Cytoplasm	--
P19944	Large ribosomal subunit protein P1 OS=Rattus norvegicus OX=10116 GN=Rplp1 PE=3 SV=1	Rplp1	1.12212	1.25563	1.37568	0.502706	0.320917	0.733339	2.41074	0.0105188	0.101627	up	GO:0002181 cytoplasmic translation;GO:0006414 translational elongation;GO:0006417 regulation of translation;GO:0045727 positive regulation of translation;GO:0071320 cellular response to cAMP;GO:1904401 cellular response to Thyroid stimulating hormone	GO:0022625 cytosolic large ribosomal subunit;GO:0022626 cytosolic ribosome	GO:0003735 structural constituent of ribosome;GO:0030295 protein kinase activator activity;GO:0043021 ribonucleoprotein complex binding	J: Translation, ribosomal structure and biogenesis	K02942	ko03010: Ribosome;ko05171: Coronavirus disease - COVID-19	IPR038716: Ribosomal protein P1/P2, N-terminal domain;IPR027534: Ribosomal protein L12/P1/P2 family	Mitochondrion	--
P69897	Tubulin beta-5 chain OS=Rattus norvegicus OX=10116 GN=Tubb5 PE=1 SV=1	Tubb5	9.53604	10.1732	8.61452	4.68811	3.7933	3.24394	2.4156	0.000881525	0.0661301	up	GO:0007017 microtubule-based process	GO:0005737 cytoplasm;GO:0005874 microtubule	GO:0005200 structural constituent of cytoskeleton;GO:0005525 GTP binding	Z: Cytoskeleton	K07375	ko04145: Phagosome;ko04540: Gap junction;ko04814: Motor proteins;ko05010: Alzheimer disease;ko05012: Parkinson disease;ko05014: Amyotrophic lateral sclerosis;ko05016: Huntington disease;ko05020: Prion disease;ko05022: Pathways of neurodegeneration - multiple diseases;ko05132: Salmonella infection	IPR037103: Tubulin/FtsZ-like, C-terminal domain;IPR003008: Tubulin/FtsZ, GTPase domain;IPR002453: Beta tubulin;IPR023123: Tubulin, C-terminal;IPR036525: Tubulin/FtsZ, GTPase domain superfamily;IPR017975: Tubulin, conserved site;IPR000217: Tubulin;IPR018316: Tubulin/FtsZ, 2-layer sandwich domain;IPR013838: Beta tubulin, autoregulation binding site;IPR008280: Tubulin/FtsZ, C-terminal	Cytoplasm_Nucleus	--
Q7TPB1	T-complex protein 1 subunit delta OS=Rattus norvegicus OX=10116 GN=Cct4 PE=1 SV=3	Cct4	0.969256	0.724691	0.984626	0.358285	0.352107	0.375295	2.46717	0.0236016	0.133605	up	GO:0006457 protein folding;GO:0007339 binding of sperm to zona pellucida;GO:0032212 positive regulation of telomere maintenance via telomerase;GO:0050821 protein stabilization;GO:0051973 positive regulation of telomerase activity;GO:0061077 chaperone-mediated protein folding;GO:0090666 scaRNA localization to Cajal body;GO:1901998 toxin transport;GO:1904851 positive regulation of establishment of …	GO:0002199 zona pellucida receptor complex;GO:0005654 nucleoplasm;GO:0005813 centrosome;GO:0005832 chaperonin-containing T-complex;GO:0005874 microtubule;GO:0005929 cilium;GO:0042470 melanosome;GO:0044297 cell body	GO:0005524 ATP binding;GO:0016887 ATP hydrolysis activity;GO:0044183 protein folding chaperone;GO:0051082 unfolded protein binding;GO:0140662 ATP-dependent protein folding chaperone	O: Posttranslational modification, protein turnover, chaperones	K09496	--	IPR027409: GroEL-like apical domain superfamily;IPR027413: GroEL-like equatorial domain superfamily;IPR027410: TCP-1-like chaperonin intermediate domain superfamily;IPR002194: Chaperonin TCP-1, conserved site;IPR017998: Chaperone tailless complex polypeptide 1 (TCP-1);IPR002423: Chaperonin Cpn60/GroEL/TCP-1 family;IPR012717: T-complex protein 1, delta subunit	Cytoplasm	--
A0A0G2JVV5	Ubiquitin carboxyl-terminal hydrolase OS=Rattus norvegicus OX=10116 GN=Usp14 PE=1 SV=2	Usp14	0.907929	0.892305	0.882587	0.43943	0.417368	0.2028	2.53193	0.0181288	0.122842	up	GO:0007268 chemical synaptic transmission;GO:0016579 protein deubiquitination;GO:0043161 proteasome-mediated ubiquitin-dependent protein catabolic process;GO:0050920 regulation of chemotaxis;GO:0061136 regulation of proteasomal protein catabolic process;GO:1903070 negative regulation of ER-associated ubiquitin-dependent protein catabolic process	GO:0000502 proteasome complex;GO:0009986 cell surface;GO:0031410 cytoplasmic vesicle;GO:0045202 synapse	GO:0004843 cysteine-type deubiquitinase activity;GO:0004866 endopeptidase inhibitor activity;GO:0070628 proteasome binding	O: Posttranslational modification, protein turnover, chaperones	K11843	--	IPR018200: Ubiquitin specific protease, conserved site;IPR038765: Papain-like cysteine peptidase superfamily;IPR000626: Ubiquitin-like domain;IPR029071: Ubiquitin-like domain superfamily;IPR019954: Ubiquitin conserved site;IPR001394: Peptidase C19, ubiquitin carboxyl-terminal hydrolase;IPR028889: Ubiquitin specific protease domain	Nucleus	--
P28480	T-complex protein 1 subunit alpha OS=Rattus norvegicus OX=10116 GN=Tcp1 PE=1 SV=1	Tcp1	1.35137	1.15756	0.885073	0.452301	0.467095	0.418457	2.5369	0.0355191	0.152781	up	GO:0006457 protein folding;GO:0007286 spermatid development;GO:0007339 binding of sperm to zona pellucida;GO:0032212 positive regulation of telomere maintenance via telomerase;GO:0044053 translocation of peptides or proteins into host cell cytoplasm;GO:0050821 protein stabilization;GO:0051973 positive regulation of telomerase activity;GO:0061077 chaperone-mediated protein folding;GO:0090666 scaRN…	GO:0000242 pericentriolar material;GO:0000792 heterochromatin;GO:0001669 acrosomal vesicle;GO:0002199 zona pellucida receptor complex;GO:0005794 Golgi apparatus;GO:0005813 centrosome;GO:0005815 microtubule organizing center;GO:0005832 chaperonin-containing T-complex;GO:0005874 microtubule;GO:0044297 cell body	GO:0005524 ATP binding;GO:0016887 ATP hydrolysis activity;GO:0031625 ubiquitin protein ligase binding;GO:0044183 protein folding chaperone;GO:0051082 unfolded protein binding;GO:0140662 ATP-dependent protein folding chaperone	O: Posttranslational modification, protein turnover, chaperones	K09493	--	IPR027410: TCP-1-like chaperonin intermediate domain superfamily;IPR012715: T-complex protein 1, alpha subunit;IPR002194: Chaperonin TCP-1, conserved site;IPR027413: GroEL-like equatorial domain superfamily;IPR017998: Chaperone tailless complex polypeptide 1 (TCP-1);IPR027409: GroEL-like apical domain superfamily;IPR002423: Chaperonin Cpn60/GroEL/TCP-1 family	Cytoplasm	--
Q02759	Polyunsaturated fatty acid lipoxygenase ALOX15 OS=Rattus norvegicus OX=10116 GN=Alox15 PE=1 SV=3	Alox15	1.44264	1.48941	0.836061	0.770028	0.333504	0.380425	2.53923	0.0471442	0.172643	up	GO:0001503 ossification;GO:0002820 negative regulation of adaptive immune response;GO:0006629 lipid metabolic process;GO:0006646 phosphatidylethanolamine biosynthetic process;GO:0010811 positive regulation of cell-substrate adhesion;GO:0019369 arachidonic acid metabolic process;GO:0019372 lipoxygenase pathway;GO:0019395 fatty acid oxidation;GO:0030282 bone mineralization;GO:0030838 positive regul…	GO:0005737 cytoplasm;GO:0005811 lipid droplet;GO:0005829 cytosol;GO:0005886 plasma membrane;GO:0016020 membrane;GO:0031234 extrinsic component of cytoplasmic side of plasma membrane;GO:0042383 sarcolemma	GO:0004052 arachidonate 12(S)-lipoxygenase activity;GO:0005506 iron ion binding;GO:0005546 phosphatidylinositol-4,5-bisphosphate binding;GO:0016165 linoleate 13S-lipoxygenase activity;GO:0016702 oxidoreductase activity, acting on single donors with incorporation of molecular oxygen, incorporation of two atoms of oxygen;GO:0019870 potassium channel inhibitor activity;GO:0047977 hepoxilin-epoxide h…	--	K00460	ko00590: Arachidonic acid metabolism;ko00591: Linoleic acid metabolism;ko01100: Metabolic pathways;ko04148: Efferocytosis;ko04216: Ferroptosis;ko04217: Necroptosis;ko04726: Serotonergic synapse	IPR001024: PLAT/LH2 domain;IPR020833: Lipoxygenase, iron binding site;IPR020834: Lipoxygenase, conserved site;IPR042062: Lipoxygenase, vertebrates, PLAT domain;IPR036392: PLAT/LH2 domain superfamily;IPR013819: Lipoxygenase, C-terminal;IPR001885: Lipoxygenase, mammalian;IPR036226: Lipoxigenase, C-terminal domain superfamily	Cytoplasm	--
P62828	GTP-binding nuclear protein Ran OS=Rattus norvegicus OX=10116 GN=Ran PE=1 SV=3	Ran	6.30734	4.64061	4.04278	2.25492	1.79038	1.78528	2.57105	0.0400128	0.163169	up	GO:0006913 nucleocytoplasmic transport;GO:0015031 protein transport	GO:0005634 nucleus	GO:0003924 GTPase activity;GO:0005525 GTP binding	U: Intracellular trafficking, secretion, and vesicular transport	K07936	ko03008: Ribosome biogenesis in eukaryotes;ko03013: Nucleocytoplasmic transport;ko03250: Viral life cycle - HIV-1;ko05166: Human T-cell leukemia virus 1 infection	IPR005225: Small GTP-binding protein domain;IPR001806: Small GTPase;IPR027417: P-loop containing nucleoside triphosphate hydrolase;IPR002041: Ran GTPase	Cytoplasm	--
Q6AXS5	SERPINE1 mRNA-binding protein 1 OS=Rattus norvegicus OX=10116 GN=Serbp1 PE=1 SV=2	Serbp1	0.230858	0.297182	0.369219	0.0753011	0.125689	0.1443	2.59856	0.0264736	0.138564	up	GO:0030578 PML body organization;GO:0042981 regulation of apoptotic process	GO:0005634 nucleus;GO:0005737 cytoplasm;GO:0005886 plasma membrane;GO:0048471 perinuclear region of cytoplasm	GO:0003723 RNA binding;GO:0003730 mRNA 3'-UTR binding;GO:0032183 SUMO binding;GO:0043022 ribosome binding	R: General function prediction only	K13199	--	IPR032381: Intracellular hyaluronan-binding protein 4, N-terminal domain;IPR006861: Hyaluronan/mRNA-binding protein	Nucleus	--
P27952	Small ribosomal subunit protein uS5 OS=Rattus norvegicus OX=10116 GN=Rps2 PE=1 SV=1	Rps2	2.10866	1.76156	1.43887	1.00506	0.622523	0.357018	2.67514	0.0147829	0.112729	up	GO:0006412 translation	GO:0015935 small ribosomal subunit	GO:0003723 RNA binding;GO:0003735 structural constituent of ribosome	J: Translation, ribosomal structure and biogenesis	K02981	ko03010: Ribosome;ko05171: Coronavirus disease - COVID-19	IPR020568: Ribosomal protein S5 domain 2-type fold;IPR005324: Ribosomal protein S5, C-terminal;IPR014721: Ribosomal protein S5 domain 2-type fold, subgroup;IPR005711: Ribosomal protein S5, eukaryotic/archaeal;IPR013810: Ribosomal protein S5, N-terminal;IPR018192: Ribosomal protein S5, N-terminal, conserved site	Cytoplasm	--
A0A8I6AAR4	T-complex protein 1 subunit theta OS=Rattus norvegicus OX=10116 GN=Cct8 PE=1 SV=1	Cct8	1.36922	1.12626	0.94642	0.627854	0.319791	0.32442	2.70576	0.0113311	0.102968	up	GO:0006457 protein folding;GO:0007339 binding of sperm to zona pellucida;GO:0032212 positive regulation of telomere maintenance via telomerase;GO:0046931 pore complex assembly;GO:0050821 protein stabilization;GO:0061077 chaperone-mediated protein folding;GO:1901998 toxin transport;GO:1904851 positive regulation of establishment of protein localization to telomere	GO:0002199 zona pellucida receptor complex;GO:0005737 cytoplasm;GO:0005813 centrosome;GO:0005832 chaperonin-containing T-complex;GO:0005874 microtubule;GO:0044297 cell body	GO:0044183 protein folding chaperone;GO:0051082 unfolded protein binding	O: Posttranslational modification, protein turnover, chaperones	K09500	--	IPR027409: GroEL-like apical domain superfamily;IPR027413: GroEL-like equatorial domain superfamily;IPR002194: Chaperonin TCP-1, conserved site;IPR012721: T-complex protein 1, theta subunit;IPR017998: Chaperone tailless complex polypeptide 1 (TCP-1);IPR002423: Chaperonin Cpn60/GroEL/TCP-1 family	Cytoplasm	--
P50878	Large ribosomal subunit protein uL4 OS=Rattus norvegicus OX=10116 GN=Rpl4 PE=1 SV=3	Rpl4	1.7491	1.58704	1.70485	0.715382	0.565032	0.580169	2.70936	9.8899e-05	0.0372652	up	GO:0003360 brainstem development;GO:0006412 translation;GO:0007420 brain development;GO:0030154 cell differentiation;GO:0045773 positive regulation of axon extension;GO:0050772 positive regulation of axonogenesis;GO:0071417 cellular response to organonitrogen compound	GO:0005634 nucleus;GO:0005791 rough endoplasmic reticulum;GO:0014069 postsynaptic density;GO:0015934 large ribosomal subunit;GO:0022625 cytosolic large ribosomal subunit;GO:0022626 cytosolic ribosome;GO:0031672 A band;GO:1990904 ribonucleoprotein complex	GO:0003723 RNA binding;GO:0003735 structural constituent of ribosome;GO:0008097 5S rRNA binding	A: RNA processing and modification	K02930	ko03010: Ribosome;ko05171: Coronavirus disease - COVID-19	IPR023574: Ribosomal protein L4 domain superfamily;IPR013000: Ribosomal protein L4/L1e, eukaryotic/archaeal, conserved site;IPR002136: Ribosomal protein L4/L1e;IPR025755: 60S ribosomal protein L4, C-terminal domain	Cytoplasm	--
Q5RK09	Eukaryotic translation initiation factor 3 subunit G OS=Rattus norvegicus OX=10116 GN=Eif3g PE=1 SV=1	Eif3g	0.843644	0.878373	1.0729	0.357241	0.309633	0.362035	2.71639	0.0110862	0.102609	up	GO:0001732 formation of cytoplasmic translation initiation complex;GO:0006413 translational initiation;GO:0075525 viral translational termination-reinitiation	GO:0005737 cytoplasm;GO:0005852 eukaryotic translation initiation factor 3 complex;GO:0016282 eukaryotic 43S preinitiation complex;GO:0033290 eukaryotic 48S preinitiation complex;GO:0048471 perinuclear region of cytoplasm	GO:0003723 RNA binding;GO:0003743 translation initiation factor activity	J: Translation, ribosomal structure and biogenesis	K03248	--	IPR017334: Eukaryotic translation initiation factor 3 subunit G;IPR034240: eIF3G, RNA recognition motif;IPR024675: Eukaryotic translation initiation factor 3 subunit G, N-terminal;IPR000504: RNA recognition motif domain;IPR012677: Nucleotide-binding alpha-beta plait domain superfamily;IPR035979: RNA-binding domain superfamily	Nucleus	--
P63245	Small ribosomal subunit protein RACK1 OS=Rattus norvegicus OX=10116 GN=Rack1 PE=1 SV=3	Rack1	1.07781	1.12968	0.870917	0.505257	0.206305	0.419861	2.72083	0.00570573	0.0895874	up	GO:0007369 gastrulation	GO:0015935 small ribosomal subunit	GO:0043022 ribosome binding	T: Signal transduction mechanisms	K14753	ko05162: Measles	IPR019775: WD40 repeat, conserved site;IPR020472: G-protein beta WD-40 repeat;IPR001680: WD40 repeat;IPR015943: WD40/YVTN repeat-like-containing domain superfamily;IPR036322: WD40-repeat-containing domain superfamily	Cytoplasm_Nucleus	--
Q9Z269	Vesicle-associated membrane protein-associated protein B OS=Rattus norvegicus OX=10116 GN=Vapb PE=1 SV=3	Vapb	0.652187	0.674913	0.702027	0.31654	0.192348	0.22733	2.75615	0.00312289	0.0804287	up	GO:0006874 cellular calcium ion homeostasis;GO:0006888 endoplasmic reticulum to Golgi vesicle-mediated transport;GO:0007029 endoplasmic reticulum organization;GO:0030968 endoplasmic reticulum unfolded protein response;GO:0036498 IRE1-mediated unfolded protein response;GO:0045070 positive regulation of viral genome replication;GO:0061817 endoplasmic reticulum-plasma membrane tethering;GO:0090114 C…	GO:0005737 cytoplasm;GO:0005783 endoplasmic reticulum;GO:0005789 endoplasmic reticulum membrane;GO:0005794 Golgi apparatus;GO:0005886 plasma membrane;GO:0016020 membrane;GO:0016021 integral component of membrane	GO:0008017 microtubule binding;GO:0019899 enzyme binding;GO:0033149 FFAT motif binding;GO:0042803 protein homodimerization activity;GO:0046982 protein heterodimerization activity;GO:0048487 beta-tubulin binding	U: Intracellular trafficking, secretion, and vesicular transport	K10707	ko04979: Cholesterol metabolism;ko05014: Amyotrophic lateral sclerosis;ko05022: Pathways of neurodegeneration - multiple diseases	IPR008962: PapD-like superfamily;IPR016763: Vesicle-associated membrane-protein-associated protein;IPR000535: Major sperm protein (MSP) domain;IPR013783: Immunoglobulin-like fold	Peroxisome	--
Q63797	Proteasome activator complex subunit 1 OS=Rattus norvegicus OX=10116 GN=Psme1 PE=2 SV=1	Psme1	1.12106	1.11755	1.09429	0.576222	0.324236	0.302948	2.76956	0.0142961	0.112224	up	GO:0010950 positive regulation of endopeptidase activity;GO:0019884 antigen processing and presentation of exogenous antigen;GO:0061136 regulation of proteasomal protein catabolic process;GO:2000045 regulation of G1/S transition of mitotic cell cycle	GO:0005654 nucleoplasm;GO:0005737 cytoplasm;GO:0008537 proteasome activator complex	GO:0061133 endopeptidase activator activity	O: Posttranslational modification, protein turnover, chaperones	K06696	ko03050: Proteasome;ko04612: Antigen processing and presentation	IPR036252: Proteasome activator superfamily;IPR003186: Proteasome activator PA28, C-terminal domain;IPR036997: Proteasome activator PA28, C-terminal domain superfamily;IPR036996: Proteasome activator PA28, N-terminal domain superfamily;IPR003185: Proteasome activator PA28, N-terminal domain	Nucleus	--
P38983	Small ribosomal subunit protein uS2 OS=Rattus norvegicus OX=10116 GN=Rpsa PE=1 SV=3	Rpsa	1.2661	1.28445	0.994222	0.571053	0.329269	0.375283	2.77889	0.00380594	0.0816467	up	GO:0000028 ribosomal small subunit assembly;GO:0002181 cytoplasmic translation;GO:0006412 translation;GO:0030855 epithelial cell differentiation;GO:0098609 cell-cell adhesion	GO:0005604 basement membrane;GO:0005634 nucleus;GO:0005737 cytoplasm;GO:0005829 cytosol;GO:0005886 plasma membrane;GO:0015935 small ribosomal subunit;GO:0016020 membrane;GO:0022626 cytosolic ribosome;GO:0022627 cytosolic small ribosomal subunit;GO:0043025 neuronal cell body;GO:0045202 synapse;GO:0062023 collagen-containing extracellular matrix;GO:0098978 glutamatergic synapse	GO:0003735 structural constituent of ribosome;GO:0005055 laminin receptor activity;GO:0005198 structural molecule activity;GO:0043022 ribosome binding;GO:0043236 laminin binding	J: Translation, ribosomal structure and biogenesis	K02998	ko03010: Ribosome;ko05171: Coronavirus disease - COVID-19	IPR027504: 40S ribosomal protein SA;IPR027498: Ribosomal protein S2, eukaryotic;IPR032281: 40S ribosomal protein SA, C-terminal domain;IPR001865: Ribosomal protein S2;IPR005707: Ribosomal protein S2, eukaryotic/archaeal;IPR018130: Ribosomal protein S2, conserved site;IPR023591: Ribosomal protein S2, flavodoxin-like domain superfamily	Cytoplasm	--
P62271	Small ribosomal subunit protein uS13 OS=Rattus norvegicus OX=10116 GN=Rps18 PE=1 SV=3	Rps18	0.988955	1.12366	0.920169	0.334118	0.156227	0.598173	2.78616	0.0222361	0.132154	up	GO:0006412 translation	GO:0005840 ribosome;GO:0045202 synapse	GO:0003723 RNA binding;GO:0003735 structural constituent of ribosome	J: Translation, ribosomal structure and biogenesis	K02964	ko03010: Ribosome;ko05171: Coronavirus disease - COVID-19	IPR001892: Ribosomal protein S13;IPR018269: Ribosomal protein S13, conserved site;IPR027437: 30s ribosomal protein S13, C-terminal;IPR010979: Ribosomal protein S13-like, H2TH	Cytoplasm	--
M0RCX8	Spermidine synthase OS=Rattus norvegicus OX=10116 GN=Srm PE=1 SV=1	Srm	0.774796	1.16004	0.888647	0.298975	0.385041	0.328118	2.78964	0.0291642	0.143836	up	GO:0006596 polyamine biosynthetic process;GO:0008295 spermidine biosynthetic process;GO:1990830 cellular response to leukemia inhibitory factor	--	GO:0004766 spermidine synthase activity;GO:0042802 identical protein binding;GO:0042803 protein homodimerization activity	E: Amino acid transport and metabolism	K00797	ko00270: Cysteine and methionine metabolism;ko00330: Arginine and proline metabolism;ko00480: Glutathione metabolism;ko01100: Metabolic pathways	IPR030668: Spermidine/spermine synthase, eukaryotes;IPR037163: Spermidine synthase, tetramerisation domain superfamily;IPR001045: Spermidine/spermine synthases;IPR030374: Polyamine biosynthesis domain;IPR029063: S-adenosyl-L-methionine-dependent methyltransferase superfamily;IPR035246: Spermidine synthase, tetramerisation domain;IPR030373: Polyamine biosynthesis domain, conserved site	Cytoplasm	--
P62282	Small ribosomal subunit protein uS17 OS=Rattus norvegicus OX=10116 GN=Rps11 PE=1 SV=3	Rps11	0.93229	1.09424	0.705302	0.218568	0.311439	0.438112	2.8218	0.0179335	0.122842	up	GO:0006412 translation	GO:0005840 ribosome	GO:0003735 structural constituent of ribosome	J: Translation, ribosomal structure and biogenesis	K02949	ko03010: Ribosome;ko05171: Coronavirus disease - COVID-19	IPR032440: 40S ribosomal protein S11, N-terminal;IPR012340: Nucleic acid-binding, OB-fold;IPR000266: Ribosomal protein S17/S11;IPR019979: Ribosomal protein S17, conserved site;IPR028333: Ribosomal protein S17, archaeal/eukaryotic	Cytoplasm	--
P31000	Vimentin OS=Rattus norvegicus OX=10116 GN=Vim PE=1 SV=2	Vim	2.54488	2.51116	2.95494	0.98961	0.791522	1.01004	2.87012	0.00188308	0.0771995	up	GO:0007568 aging;GO:0009314 response to radiation;GO:0010043 response to zinc ion;GO:0010269 response to selenium ion;GO:0010628 positive regulation of gene expression;GO:0010977 negative regulation of neuron projection development;GO:0014002 astrocyte development;GO:0032355 response to estradiol;GO:0032967 positive regulation of collagen biosynthetic process;GO:0033280 response to vitamin D;GO:0…	GO:0005737 cytoplasm;GO:0005777 peroxisome;GO:0005829 cytosol;GO:0005844 polysome;GO:0005856 cytoskeleton;GO:0005882 intermediate filament;GO:0005886 plasma membrane;GO:0016363 nuclear matrix;GO:0030424 axon;GO:0031252 cell leading edge;GO:0042995 cell projection;GO:0043005 neuron projection;GO:0044297 cell body;GO:0045098 type III intermediate filament;GO:0045335 phagocytic vesicle;GO:0048471 pe…	GO:0003723 RNA binding;GO:0003725 double-stranded RNA binding;GO:0005198 structural molecule activity;GO:0005200 structural constituent of cytoskeleton;GO:0005212 structural constituent of eye lens;GO:0019900 kinase binding;GO:0019901 protein kinase binding;GO:0019904 protein domain specific binding;GO:0042802 identical protein binding;GO:0051721 protein phosphatase 2A binding;GO:0097110 scaffold…	--	K07606	ko04820: Cytoskeleton in muscle cells;ko05169: Epstein-Barr virus infection;ko05206: MicroRNAs in cancer	IPR039008: Intermediate filament, rod domain;IPR006821: Intermediate filament head, DNA-binding domain;IPR018039: Intermediate filament protein, conserved site	Nucleus	--
A0A8I6GF53	Ig-like domain-containing protein OS=Rattus norvegicus OX=10116 GN=ENSRNOG00000067934 PE=4 SV=1	ENSRNOG00000067934	21.8699	29.8166	23.5762	8.83141	10.5707	6.67651	2.88599	0.0102167	0.100777	up	--	--	--	--	--	--	IPR003599: Immunoglobulin subtype;IPR013106: Immunoglobulin V-set domain;IPR013783: Immunoglobulin-like fold;IPR036179: Immunoglobulin-like domain superfamily;IPR007110: Immunoglobulin-like domain	Nucleus	--
P10719	ATP synthase subunit beta, mitochondrial OS=Rattus norvegicus OX=10116 GN=Atp5f1b PE=1 SV=2	Atp5f1b	1.69079	1.46466	1.64713	0.62541	0.464911	0.553591	2.92143	0.000485759	0.0593567	up	GO:0001525 angiogenesis;GO:0001889 liver development;GO:0006629 lipid metabolic process;GO:0006754 ATP biosynthetic process;GO:0006898 receptor-mediated endocytosis;GO:0006933 negative regulation of cell adhesion involved in substrate-bound cell migration;GO:0009631 cold acclimation;GO:0010042 response to manganese ion;GO:0042776 proton motive force-driven mitochondrial ATP synthesis;GO:0043536 p…	GO:0000275 mitochondrial proton-transporting ATP synthase complex, catalytic sector F(1);GO:0005739 mitochondrion;GO:0005743 mitochondrial inner membrane;GO:0005753 mitochondrial proton-transporting ATP synthase complex;GO:0005886 plasma membrane;GO:0009986 cell surface;GO:0016020 membrane;GO:0031966 mitochondrial membrane;GO:0042645 mitochondrial nucleoid;GO:0045121 membrane raft;GO:0045259 prot…	GO:0005509 calcium ion binding;GO:0005524 ATP binding;GO:0016887 ATP hydrolysis activity;GO:0030228 lipoprotein particle receptor activity;GO:0042288 MHC class I protein binding;GO:0043531 ADP binding;GO:0043532 angiostatin binding;GO:0046933 proton-transporting ATP synthase activity, rotational mechanism;GO:0046961 proton-transporting ATPase activity, rotational mechanism	C: Energy production and conversion	K02133	ko00190: Oxidative phosphorylation;ko01100: Metabolic pathways;ko04714: Thermogenesis;ko05010: Alzheimer disease;ko05012: Parkinson disease;ko05014: Amyotrophic lateral sclerosis;ko05016: Huntington disease;ko05020: Prion disease;ko05022: Pathways of neurodegeneration - multiple diseases;ko05208: Chemical carcinogenesis - reactive oxygen species;ko05415: Diabetic cardiomyopathy	IPR003593: AAA+ ATPase domain;IPR005722: ATP synthase, F1 complex, beta subunit;IPR027417: P-loop containing nucleoside triphosphate hydrolase;IPR024034: ATPase, F1/V1 complex, beta/alpha subunit, C-terminal;IPR036121: ATPase, F1/V1/A1 complex, alpha/beta subunit, N-terminal domain superfamily;IPR020003: ATPase, alpha/beta subunit, nucleotide-binding domain, active site;IPR000194: ATPase, F1/V1/A…	Mitochondrion	--
P04636	Malate dehydrogenase, mitochondrial OS=Rattus norvegicus OX=10116 GN=Mdh2 PE=1 SV=2	Mdh2	2.00984	1.73086	2.15801	0.740718	0.516387	0.727336	2.97248	0.00219632	0.0771995	up	GO:0006094 gluconeogenesis;GO:0006099 tricarboxylic acid cycle;GO:0006107 oxaloacetate metabolic process;GO:0006108 malate metabolic process;GO:0006734 NADH metabolic process;GO:0009060 aerobic respiration	GO:0005737 cytoplasm;GO:0005739 mitochondrion;GO:0005759 mitochondrial matrix;GO:0016020 membrane	GO:0016615 malate dehydrogenase activity;GO:0030060 L-malate dehydrogenase activity;GO:0042803 protein homodimerization activity;GO:0043621 protein self-association;GO:0046554 malate dehydrogenase (NADP+) activity	C: Energy production and conversion	K00026	ko00020: Citrate cycle (TCA cycle);ko00270: Cysteine and methionine metabolism;ko00620: Pyruvate metabolism;ko00630: Glyoxylate and dicarboxylate metabolism;ko01100: Metabolic pathways;ko01200: Carbon metabolism	IPR010097: Malate dehydrogenase, type 1;IPR001557: L-lactate/malate dehydrogenase;IPR001236: Lactate/malate dehydrogenase, N-terminal;IPR015955: Lactate dehydrogenase/glycoside hydrolase, family 4, C-terminal;IPR036291: NAD(P)-binding domain superfamily;IPR022383: Lactate/malate dehydrogenase, C-terminal;IPR001252: Malate dehydrogenase, active site	Mitochondrion	--
Q5XIM9	T-complex protein 1 subunit beta OS=Rattus norvegicus OX=10116 GN=Cct2 PE=1 SV=3	Cct2	1.84398	1.78714	1.29778	0.828331	0.534316	0.290565	2.9814	0.0096551	0.100498	up	GO:0006457 protein folding;GO:0007339 binding of sperm to zona pellucida;GO:0032212 positive regulation of telomere maintenance via telomerase;GO:0050821 protein stabilization;GO:0051086 chaperone mediated protein folding independent of cofactor;GO:0051131 chaperone-mediated protein complex assembly;GO:0051973 positive regulation of telomerase activity;GO:0061077 chaperone-mediated protein foldin…	GO:0002199 zona pellucida receptor complex;GO:0005832 chaperonin-containing T-complex;GO:0005874 microtubule;GO:0044297 cell body	GO:0005524 ATP binding;GO:0016887 ATP hydrolysis activity;GO:0031625 ubiquitin protein ligase binding;GO:0044183 protein folding chaperone;GO:0051082 unfolded protein binding;GO:0140662 ATP-dependent protein folding chaperone	O: Posttranslational modification, protein turnover, chaperones	K09494	--	IPR002423: Chaperonin Cpn60/GroEL/TCP-1 family;IPR027410: TCP-1-like chaperonin intermediate domain superfamily;IPR002194: Chaperonin TCP-1, conserved site;IPR027409: GroEL-like apical domain superfamily;IPR012716: T-complex protein 1, beta subunit;IPR017998: Chaperone tailless complex polypeptide 1 (TCP-1);IPR027413: GroEL-like equatorial domain superfamily	Cytoplasm	--
M0RDG7	Cytokine receptor-like factor 3 OS=Rattus norvegicus OX=10116 GN=Crlf3 PE=4 SV=3	Crlf3	0.274646	0.440009	0.45921	0.217899	0.172164	0	3.00942	0.0426807	0.165114	up	GO:0030308 negative regulation of cell growth;GO:0045893 positive regulation of transcription, DNA-templated;GO:0045944 positive regulation of transcription by RNA polymerase II;GO:0046427 positive regulation of receptor signaling pathway via JAK-STAT;GO:2000134 negative regulation of G1/S transition of mitotic cell cycle	GO:0005634 nucleus;GO:0005737 cytoplasm	GO:0003677 DNA binding;GO:0042802 identical protein binding	--	K24482	--	IPR003961: Fibronectin type III;IPR013783: Immunoglobulin-like fold;IPR036116: Fibronectin type III superfamily	Cytoplasm	--
Q6URK4	Heterogeneous nuclear ribonucleoprotein A3 OS=Rattus norvegicus OX=10116 GN=Hnrnpa3 PE=1 SV=1	Hnrnpa3	2.61422	2.68867	3.09595	0.973606	0.875087	0.922832	3.0304	0.00500906	0.0854846	up	--	GO:0005634 nucleus	GO:0003723 RNA binding	R: General function prediction only	K12741	ko03040: Spliceosome;ko05014: Amyotrophic lateral sclerosis	IPR012677: Nucleotide-binding alpha-beta plait domain superfamily;IPR035979: RNA-binding domain superfamily;IPR034513: hnRNP A3, RNA recognition motif 1;IPR034516: hnRNP A3, RNA recognition motif 2;IPR000504: RNA recognition motif domain	Nucleus	--
P15999	ATP synthase subunit alpha, mitochondrial OS=Rattus norvegicus OX=10116 GN=Atp5f1a PE=1 SV=2	Atp5f1a	3.00842	2.37661	3.12807	1.24362	0.771143	0.772035	3.0548	0.00390032	0.0816467	up	GO:0001937 negative regulation of endothelial cell proliferation;GO:0006629 lipid metabolic process;GO:0006754 ATP biosynthetic process;GO:0006915 apoptotic process;GO:0007568 aging;GO:0014850 response to muscle activity;GO:0015986 proton motive force-driven ATP synthesis;GO:0042776 proton motive force-driven mitochondrial ATP synthesis;GO:0043536 positive regulation of blood vessel endothelial c…	GO:0000275 mitochondrial proton-transporting ATP synthase complex, catalytic sector F(1);GO:0005634 nucleus;GO:0005739 mitochondrion;GO:0005743 mitochondrial inner membrane;GO:0005753 mitochondrial proton-transporting ATP synthase complex;GO:0005754 mitochondrial proton-transporting ATP synthase, catalytic core;GO:0005886 plasma membrane;GO:0008180 COP9 signalosome;GO:0009986 cell surface;GO:0016…	GO:0002020 protease binding;GO:0005524 ATP binding;GO:0042288 MHC class I protein binding;GO:0043531 ADP binding;GO:0043532 angiostatin binding;GO:0046933 proton-transporting ATP synthase activity, rotational mechanism	C: Energy production and conversion	K02132	ko00190: Oxidative phosphorylation;ko01100: Metabolic pathways;ko04714: Thermogenesis;ko05010: Alzheimer disease;ko05012: Parkinson disease;ko05014: Amyotrophic lateral sclerosis;ko05016: Huntington disease;ko05020: Prion disease;ko05022: Pathways of neurodegeneration - multiple diseases;ko05208: Chemical carcinogenesis - reactive oxygen species;ko05415: Diabetic cardiomyopathy	IPR038376: ATP synthase, alpha subunit, C-terminal domain superfamily;IPR005294: ATP synthase, F1 complex, alpha subunit;IPR027417: P-loop containing nucleoside triphosphate hydrolase;IPR020003: ATPase, alpha/beta subunit, nucleotide-binding domain, active site;IPR036121: ATPase, F1/V1/A1 complex, alpha/beta subunit, N-terminal domain superfamily;IPR000793: ATP synthase, alpha subunit, C-terminal…	Mitochondrion	--
A0A8I6GBA2	RNA transcription, translation and transport factor protein OS=Rattus norvegicus OX=10116 GN=Rtraf PE=1 SV=1	Rtraf	0.361657	0.352214	0.413035	0	0.156256	0.210703	3.07094	0.0471404	0.172643	up	GO:0006388 tRNA splicing, via endonucleolytic cleavage and ligation;GO:0006469 negative regulation of protein kinase activity;GO:0045944 positive regulation of transcription by RNA polymerase II	GO:0005634 nucleus;GO:0005737 cytoplasm;GO:0005813 centrosome;GO:0048471 perinuclear region of cytoplasm;GO:0072669 tRNA-splicing ligase complex;GO:0072686 mitotic spindle	GO:0000993 RNA polymerase II complex binding;GO:0003723 RNA binding;GO:0042802 identical protein binding	R: General function prediction only	K15433	--	IPR019265: RNA transcription, translation and transport factor protein	Cytoplasm	--
Q09073	ADP/ATP translocase 2 OS=Rattus norvegicus OX=10116 GN=Slc25a5 PE=1 SV=3	Slc25a5	3.19165	3.0244	3.75645	1.50915	1.24109	0.495242	3.07273	0.00521911	0.0862527	up	GO:0007059 chromosome segregation;GO:0008284 positive regulation of cell population proliferation;GO:0030183 B cell differentiation;GO:0030218 erythrocyte differentiation;GO:0046902 regulation of mitochondrial membrane permeability;GO:0051503 adenine nucleotide transport;GO:0140021 mitochondrial ADP transmembrane transport;GO:1901029 negative regulation of mitochondrial outer membrane permeabiliz…	GO:0005743 mitochondrial inner membrane;GO:0005757 mitochondrial permeability transition pore complex;GO:0016020 membrane;GO:0042645 mitochondrial nucleoid;GO:0045121 membrane raft;GO:0071817 MMXD complex	GO:0000295 adenine nucleotide transmembrane transporter activity;GO:0005471 ATP:ADP antiporter activity;GO:0015078 proton transmembrane transporter activity;GO:0017077 oxidative phosphorylation uncoupler activity;GO:0031625 ubiquitin protein ligase binding	C: Energy production and conversion	K05863	ko04020: Calcium signaling pathway;ko04022: cGMP-PKG signaling pathway;ko04217: Necroptosis;ko04218: Cellular senescence;ko04613: Neutrophil extracellular trap formation;ko05010: Alzheimer disease;ko05012: Parkinson disease;ko05016: Huntington disease;ko05017: Spinocerebellar ataxia;ko05020: Prion disease;ko05022: Pathways of neurodegeneration - multiple diseases;ko05164: Influenza A;ko05166: Hum…	IPR018108: Mitochondrial substrate/solute carrier;IPR002067: Mitochondrial carrier protein;IPR023395: Mitochondrial carrier domain superfamily;IPR002113: ADP/ATP carrier protein, eukaryotic type	Cytoplasm	--
Q5BJT0	Arginine and glutamate-rich protein 1 OS=Rattus norvegicus OX=10116 GN=Arglu1 PE=1 SV=1	Arglu1	0.414267	0.579721	0.658974	0.141365	0.213822	0.18273	3.0729	0.0278107	0.141337	up	--	--	--	--	K13173	--	IPR033371: Arginine and glutamate-rich protein 1	Nucleus	--
A0A8I6ALE4	RAB37, member RAS oncogene family OS=Rattus norvegicus OX=10116 GN=Rab37 PE=3 SV=1	Rab37	0.759926	0.709278	0.5487	0.294449	0.360911	0	3.07907	0.0344736	0.150418	up	--	GO:0005768 endosome;GO:0005793 endoplasmic reticulum-Golgi intermediate compartment;GO:0005794 Golgi apparatus;GO:0030141 secretory granule	GO:0003924 GTPase activity;GO:0005525 GTP binding	R: General function prediction only	K07914	--	IPR027417: P-loop containing nucleoside triphosphate hydrolase;IPR001806: Small GTPase;IPR005225: Small GTP-binding protein domain	Cytoplasm	--
P19945	Large ribosomal subunit protein uL10 OS=Rattus norvegicus OX=10116 GN=Rplp0 PE=1 SV=2	Rplp0	1.29162	0.916312	0.91869	0.435097	0.268771	0.289564	3.14729	0.0176405	0.122495	up	GO:0000027 ribosomal large subunit assembly;GO:0002181 cytoplasmic translation;GO:0007595 lactation;GO:0010269 response to selenium ion;GO:0071320 cellular response to cAMP;GO:0071353 cellular response to interleukin-4;GO:1904401 cellular response to Thyroid stimulating hormone;GO:1904628 cellular response to phorbol 13-acetate 12-myristate	GO:0005634 nucleus;GO:0005737 cytoplasm;GO:0005783 endoplasmic reticulum;GO:0014069 postsynaptic density;GO:0016020 membrane;GO:0022625 cytosolic large ribosomal subunit;GO:0022626 cytosolic ribosome;GO:0030425 dendrite;GO:0036464 cytoplasmic ribonucleoprotein granule;GO:0045202 synapse;GO:0098794 postsynapse;GO:1990904 ribonucleoprotein complex	GO:0003735 structural constituent of ribosome;GO:0042277 peptide binding;GO:0070180 large ribosomal subunit rRNA binding	J: Translation, ribosomal structure and biogenesis	K02941	ko03010: Ribosome;ko05171: Coronavirus disease - COVID-19	IPR043164: 50S ribosomal protein L10, insertion domain superfamily;IPR001790: Ribosomal protein L10P;IPR030670: 60S acidic ribosomal protein P0;IPR043141: Ribosomal protein L10-like domain superfamily;IPR040637: 60S ribosomal protein L10P, insertion domain	Cytoplasm_Nucleus	--
P82995	Heat shock protein HSP 90-alpha OS=Rattus norvegicus OX=10116 GN=Hsp90aa1 PE=1 SV=3	Hsp90aa1	7.47948	7.47588	6.7273	2.72424	2.16809	1.68958	3.29428	0.000248754	0.0520726	up	GO:0021955 central nervous system neuron axonogenesis;GO:0030010 establishment of cell polarity;GO:0032880 regulation of protein localization;GO:0033138 positive regulation of peptidyl-serine phosphorylation;GO:0034605 cellular response to heat;GO:0045429 positive regulation of nitric oxide biosynthetic process;GO:0048675 axon extension;GO:0051897 positive regulation of protein kinase B signaling	GO:0005829 cytosol;GO:0032991 protein-containing complex;GO:0042470 melanosome;GO:0043025 neuronal cell body;GO:0044294 dendritic growth cone;GO:0044295 axonal growth cone;GO:0048471 perinuclear region of cytoplasm	GO:0005524 ATP binding;GO:0016887 ATP hydrolysis activity;GO:0030235 nitric-oxide synthase regulator activity;GO:0042802 identical protein binding;GO:0044183 protein folding chaperone;GO:0051082 unfolded protein binding	O: Posttranslational modification, protein turnover, chaperones	K04079	ko04141: Protein processing in endoplasmic reticulum;ko04151: PI3K-Akt signaling pathway;ko04217: Necroptosis;ko04612: Antigen processing and presentation;ko04621: NOD-like receptor signaling pathway;ko04657: IL-17 signaling pathway;ko04659: Th17 cell differentiation;ko04914: Progesterone-mediated oocyte maturation;ko04915: Estrogen signaling pathway;ko05132: Salmonella infection;ko05200: Pathway…	IPR036890: Histidine kinase/HSP90-like ATPase superfamily;IPR001404: Heat shock protein Hsp90 family;IPR003594: Histidine kinase/HSP90-like ATPase;IPR020575: Heat shock protein Hsp90, N-terminal;IPR037196: HSP90, C-terminal domain;IPR020568: Ribosomal protein S5 domain 2-type fold;IPR019805: Heat shock protein Hsp90, conserved site	Cytoplasm	--
Q63507	Large ribosomal subunit protein eL14 OS=Rattus norvegicus OX=10116 GN=Rpl14 PE=1 SV=3	Rpl14	0.711835	0.819557	1.04213	0.263936	0	0.515206	3.30302	0.0353516	0.152668	up	GO:0006412 translation	GO:0005840 ribosome	GO:0003723 RNA binding;GO:0003735 structural constituent of ribosome	J: Translation, ribosomal structure and biogenesis	K02875	ko03010: Ribosome;ko05171: Coronavirus disease - COVID-19	IPR041985: Ribosomal protein L14, KOW motif;IPR008991: Translation protein SH3-like domain superfamily;IPR014722: Ribosomal protein L2, domain 2;IPR002784: Ribosomal protein L14e domain	Mitochondrion	--
A0A0G2KBC5	Poly(rC) binding protein 2 OS=Rattus norvegicus OX=10116 GN=Pcbp2 PE=1 SV=1	Pcbp2	1.48311	1.29591	1.11561	0.540304	0.377712	0.260535	3.30459	0.00313173	0.0804287	up	GO:0010468 regulation of gene expression;GO:0039694 viral RNA genome replication;GO:0043161 proteasome-mediated ubiquitin-dependent protein catabolic process;GO:0045944 positive regulation of transcription by RNA polymerase II;GO:0050687 negative regulation of defense response to virus;GO:0051252 regulation of RNA metabolic process;GO:0075522 IRES-dependent viral translational initiation	GO:0005634 nucleus;GO:0005654 nucleoplasm;GO:0005737 cytoplasm;GO:0014069 postsynaptic density	GO:0003677 DNA binding;GO:0003697 single-stranded DNA binding;GO:0003723 RNA binding;GO:0003729 mRNA binding;GO:0019899 enzyme binding;GO:0031625 ubiquitin protein ligase binding;GO:1990829 C-rich single-stranded DNA binding	A: RNA processing and modification;R: General function prediction only	K13162	ko04216: Ferroptosis	IPR036612: K Homology domain, type 1 superfamily;IPR004087: K Homology domain;IPR004088: K Homology domain, type 1	Cytoskeleton	--
P13668	Stathmin OS=Rattus norvegicus OX=10116 GN=Stmn1 PE=1 SV=2	Stmn1	3.98835	5.72315	6.07463	1.50344	1.34744	1.90851	3.31684	0.0235288	0.133605	up	GO:0000281 mitotic cytokinesis;GO:0007019 microtubule depolymerization;GO:0007052 mitotic spindle organization;GO:0007409 axonogenesis;GO:0007420 brain development;GO:0009615 response to virus;GO:0031110 regulation of microtubule polymerization or depolymerization;GO:0031115 negative regulation of microtubule polymerization;GO:0031175 neuron projection development;GO:0035024 negative regulation o…	GO:0005737 cytoplasm;GO:0005829 cytosol;GO:0005874 microtubule;GO:0016020 membrane;GO:0043005 neuron projection	GO:0015631 tubulin binding	--	K04381	ko04010: MAPK signaling pathway;ko05206: MicroRNAs in cancer	IPR000956: Stathmin family;IPR036002: Stathmin superfamily;IPR030514: Stathmin, conserved site	Nucleus	--
P34058	Heat shock protein HSP 90-beta OS=Rattus norvegicus OX=10116 GN=Hsp90ab1 PE=1 SV=4	Hsp90ab1	4.81082	4.7265	5.17493	2.07049	1.28773	1.0305	3.35229	0.00301194	0.0804287	up	GO:0006457 protein folding;GO:0007004 telomere maintenance via telomerase;GO:0009410 response to xenobiotic stimulus;GO:0009651 response to salt stress;GO:0019062 virion attachment to host cell;GO:0030511 positive regulation of transforming growth factor beta receptor signaling pathway;GO:0031396 regulation of protein ubiquitination;GO:0032092 positive regulation of protein binding;GO:0032435 neg…	GO:0005576 extracellular region;GO:0005765 lysosomal membrane;GO:0005829 cytosol;GO:0008180 COP9 signalosome;GO:0009986 cell surface;GO:0016234 inclusion body;GO:0016323 basolateral plasma membrane;GO:0016324 apical plasma membrane;GO:0031526 brush border membrane;GO:0034751 aryl hydrocarbon receptor complex;GO:0042470 melanosome;GO:1990565 HSP90-CDC37 chaperone complex;GO:1990913 sperm head plas…	GO:0002134 UTP binding;GO:0002135 CTP binding;GO:0003725 double-stranded RNA binding;GO:0005524 ATP binding;GO:0005525 GTP binding;GO:0016887 ATP hydrolysis activity;GO:0017098 sulfonylurea receptor binding;GO:0019900 kinase binding;GO:0031072 heat shock protein binding;GO:0031625 ubiquitin protein ligase binding;GO:0032564 dATP binding;GO:0042277 peptide binding;GO:0042803 protein homodimerizati…	O: Posttranslational modification, protein turnover, chaperones	K04079	ko04141: Protein processing in endoplasmic reticulum;ko04151: PI3K-Akt signaling pathway;ko04217: Necroptosis;ko04612: Antigen processing and presentation;ko04621: NOD-like receptor signaling pathway;ko04657: IL-17 signaling pathway;ko04659: Th17 cell differentiation;ko04914: Progesterone-mediated oocyte maturation;ko04915: Estrogen signaling pathway;ko05132: Salmonella infection;ko05200: Pathway…	IPR001404: Heat shock protein Hsp90 family;IPR003594: Histidine kinase/HSP90-like ATPase;IPR019805: Heat shock protein Hsp90, conserved site;IPR036890: Histidine kinase/HSP90-like ATPase superfamily;IPR020568: Ribosomal protein S5 domain 2-type fold;IPR037196: HSP90, C-terminal domain;IPR020575: Heat shock protein Hsp90, N-terminal	Cytoplasm	--
P24049	Large ribosomal subunit protein uL22 OS=Rattus norvegicus OX=10116 GN=Rpl17 PE=2 SV=3	Rpl17	0.670317	0.933389	0.926002	0.325252	0.205138	0.223722	3.35455	0.0108227	0.102609	up	GO:0006412 translation	GO:0015934 large ribosomal subunit	GO:0003735 structural constituent of ribosome	J: Translation, ribosomal structure and biogenesis	K02880	ko03010: Ribosome;ko05171: Coronavirus disease - COVID-19	IPR005721: Ribosomal protein L22/L17, eukaryotic/archaeal;IPR001063: Ribosomal protein L22/L17;IPR018260: Ribosomal protein L22/L17, conserved site;IPR036394: Ribosomal protein L22/L17 superfamily	Cytoplasm	--
P62850	Small ribosomal subunit protein eS24 OS=Rattus norvegicus OX=10116 GN=Rps24 PE=1 SV=1	Rps24	0.564995	0.535852	0.509866	0.163877	0.237029	0.0742078	3.39016	0.00917554	0.0979023	up	GO:0006412 translation	GO:0022626 cytosolic ribosome;GO:0044391 ribosomal subunit	GO:0003735 structural constituent of ribosome	J: Translation, ribosomal structure and biogenesis	K02974	ko03010: Ribosome;ko05171: Coronavirus disease - COVID-19	IPR012678: Ribosomal protein L23/L15e core domain superfamily;IPR001976: Ribosomal protein S24e;IPR018098: Ribosomal S24e conserved site	Cytoplasm	--
Q00438	Polypyrimidine tract-binding protein 1 OS=Rattus norvegicus OX=10116 GN=Ptbp1 PE=1 SV=2	Ptbp1	0.521621	0.312023	0.530149	0.205121	0	0.192364	3.43106	0.0299862	0.144117	up	GO:0006397 mRNA processing;GO:0008380 RNA splicing	GO:0005634 nucleus	GO:0003723 RNA binding	A: RNA processing and modification	K13218	--	IPR000504: RNA recognition motif domain;IPR012677: Nucleotide-binding alpha-beta plait domain superfamily;IPR035979: RNA-binding domain superfamily;IPR006536: HnRNP-L/PTB;IPR035000: PTBP1, RNA recognition motif 1;IPR035001: PTBP1, RNA recognition motif 3;IPR034798: Polypyrimidine tract-binding protein1/2/3, RNA recognition motif 2;IPR021790: PTBP1-like, RNA recognition motif 2	Nucleus	--
Q5U216	ATP-dependent RNA helicase DDX39A OS=Rattus norvegicus OX=10116 GN=Ddx39a PE=2 SV=1	Ddx39a	0.981144	0.754238	0.849644	0.407264	0	0.342576	3.44744	0.0230721	0.133605	up	GO:0000398 mRNA splicing, via spliceosome;GO:0006406 mRNA export from nucleus	GO:0005634 nucleus;GO:0005737 cytoplasm	GO:0003723 RNA binding;GO:0003724 RNA helicase activity;GO:0005524 ATP binding;GO:0016887 ATP hydrolysis activity;GO:0042802 identical protein binding	A: RNA processing and modification	K13182	--	IPR001650: Helicase, C-terminal;IPR014001: Helicase superfamily 1/2, ATP-binding domain;IPR014014: RNA helicase, DEAD-box type, Q motif;IPR027417: P-loop containing nucleoside triphosphate hydrolase;IPR011545: DEAD/DEAH box helicase domain	Cytoplasm	--
P62738	Actin, aortic smooth muscle OS=Rattus norvegicus OX=10116 GN=Acta2 PE=2 SV=1	Acta2	1.29622	0.838233	0.894585	0.470135	0.40354	0	3.467	0.0251224	0.137004	up	--	--	--	Z: Cytoskeleton	K12313	ko04270: Vascular smooth muscle contraction;ko04371: Apelin signaling pathway;ko04814: Motor proteins;ko04926: Relaxin signaling pathway	IPR004001: Actin, conserved site;IPR020902: Actin/actin-like conserved site;IPR004000: Actin family;IPR043129: ATPase, nucleotide binding domain	Cytoskeleton	--
Q5FWY5	AH receptor-interacting protein OS=Rattus norvegicus OX=10116 GN=Aip PE=1 SV=1	Aip	0.404156	0.536475	0.58171	0.157668	0	0.279894	3.47914	0.0262858	0.138564	up	GO:0006626 protein targeting to mitochondrion;GO:0006805 xenobiotic metabolic process;GO:0010738 regulation of protein kinase A signaling;GO:0022417 protein maturation by protein folding;GO:0051344 negative regulation of cyclic-nucleotide phosphodiesterase activity	GO:0005829 cytosol;GO:0005886 plasma membrane;GO:0016020 membrane;GO:0034751 aryl hydrocarbon receptor complex	GO:0003712 transcription coregulator activity;GO:0003755 peptidyl-prolyl cis-trans isomerase activity;GO:0017162 aryl hydrocarbon receptor binding;GO:0036004 GAF domain binding;GO:0051082 unfolded protein binding	O: Posttranslational modification, protein turnover, chaperones	K17767	ko04934: Cushing syndrome;ko05207: Chemical carcinogenesis - receptor activation	IPR011990: Tetratricopeptide-like helical domain superfamily;IPR001179: FKBP-type peptidyl-prolyl cis-trans isomerase domain;IPR046357: Peptidyl-prolyl cis-trans isomerase domain superfamily;IPR019734: Tetratricopeptide repeat	Cytoplasm	--
P61980	Heterogeneous nuclear ribonucleoprotein K OS=Rattus norvegicus OX=10116 GN=Hnrnpk PE=1 SV=1	Hnrnpk	1.92652	1.92733	2.15185	0.815687	0.528138	0.378264	3.48745	0.00176849	0.0771995	up	GO:0006357 regulation of transcription by RNA polymerase II;GO:0006396 RNA processing	GO:0002102 podosome;GO:0005654 nucleoplasm;GO:0005681 spliceosomal complex;GO:0005737 cytoplasm	GO:0003677 DNA binding;GO:0003723 RNA binding	A: RNA processing and modification;R: General function prediction only	K12886	ko03040: Spliceosome;ko05203: Viral carcinogenesis;ko05206: MicroRNAs in cancer	IPR036612: K Homology domain, type 1 superfamily;IPR012987: ROK, N-terminal;IPR004088: K Homology domain, type 1;IPR004087: K Homology domain	Nucleus	--
F1LQ48	Heterogeneous nuclear ribonucleoprotein L OS=Rattus norvegicus OX=10116 GN=Hnrnpl PE=1 SV=2	Hnrnpl	1.27411	0.968422	1.19707	0.458887	0.512354	0	3.54145	0.0194782	0.126106	up	GO:0006397 mRNA processing	GO:0005634 nucleus	GO:0003723 RNA binding	A: RNA processing and modification	K13159	--	IPR000504: RNA recognition motif domain;IPR035979: RNA-binding domain superfamily;IPR021790: PTBP1-like, RNA recognition motif 2;IPR034817: hnRNP-L, RNA recognition motif 4;IPR012677: Nucleotide-binding alpha-beta plait domain superfamily;IPR034816: hnRNP-L, RNA recognition motif 3;IPR035005: hnRNP-L, RNA recognition motif 1;IPR006536: HnRNP-L/PTB;IPR035008: hnRNP-L, RNA recognition motif 2	Nucleus	--
M0R692	Ig-like domain-containing protein OS=Rattus norvegicus OX=10116 GN=ENSRNOG00000069250 PE=4 SV=2	ENSRNOG00000069250	6.27716	5.38194	4.64921	1.73295	1.55607	1.22393	3.61367	0.00886667	0.097121	up	GO:0006910 phagocytosis, recognition;GO:0006911 phagocytosis, engulfment;GO:0006958 complement activation, classical pathway;GO:0042742 defense response to bacterium;GO:0045087 innate immune response;GO:0050853 B cell receptor signaling pathway;GO:0050871 positive regulation of B cell activation	GO:0009897 external side of plasma membrane;GO:0042571 immunoglobulin complex, circulating	GO:0003823 antigen binding;GO:0034987 immunoglobulin receptor binding	--	--	--	IPR007110: Immunoglobulin-like domain;IPR003599: Immunoglobulin subtype;IPR013106: Immunoglobulin V-set domain;IPR036179: Immunoglobulin-like domain superfamily;IPR013783: Immunoglobulin-like fold	Extracell	--
P62630	Elongation factor 1-alpha 1 OS=Rattus norvegicus OX=10116 GN=Eef1a1 PE=2 SV=1	Eef1a1	6.83222	6.34838	5.89494	2.06702	1.28378	1.90379	3.63026	0.000237612	0.0520726	up	--	--	GO:0003746 translation elongation factor activity;GO:0003924 GTPase activity;GO:0005525 GTP binding	J: Translation, ribosomal structure and biogenesis	K03231	ko03013: Nucleocytoplasmic transport;ko05134: Legionellosis;ko05140: Leishmaniasis	IPR027417: P-loop containing nucleoside triphosphate hydrolase;IPR000795: Translational (tr)-type GTP-binding domain;IPR004539: Translation elongation factor EF1A, eukaryotic/archaeal;IPR004161: Translation elongation factor EFTu-like, domain 2;IPR031157: Tr-type G domain, conserved site;IPR009000: Translation protein, beta-barrel domain superfamily;IPR004160: Translation elongation factor EFTu/E…	Cytoplasm	--
P12749	Large ribosomal subunit protein uL24 OS=Rattus norvegicus OX=10116 GN=Rpl26 PE=1 SV=1	Rpl26	0.438364	0.241264	0.462674	0.211854	0	0.102431	3.6346	0.0422364	0.165114	up	GO:0002181 cytoplasmic translation;GO:0006364 rRNA processing;GO:0006977 DNA damage response, signal transduction by p53 class mediator resulting in cell cycle arrest;GO:0034644 cellular response to UV;GO:0042273 ribosomal large subunit biogenesis;GO:0045727 positive regulation of translation;GO:0071479 cellular response to ionizing radiation;GO:0071480 cellular response to gamma radiation;GO:190…	GO:0005654 nucleoplasm;GO:0005730 nucleolus;GO:0005737 cytoplasm;GO:0022625 cytosolic large ribosomal subunit;GO:0022626 cytosolic ribosome;GO:0043195 terminal bouton;GO:1990904 ribonucleoprotein complex	GO:0003723 RNA binding;GO:0003735 structural constituent of ribosome;GO:0048027 mRNA 5'-UTR binding	J: Translation, ribosomal structure and biogenesis	K02898	ko03010: Ribosome;ko05171: Coronavirus disease - COVID-19	IPR008991: Translation protein SH3-like domain superfamily;IPR005825: Ribosomal protein L24/L26, conserved site;IPR005756: Ribosomal protein L26/L24, eukaryotic/archaeal;IPR005824: KOW;IPR041988: Ribosomal protein L26/L24, KOW domain;IPR014722: Ribosomal protein L2, domain 2	Nucleus	--
P62859	Small ribosomal subunit protein eS28 OS=Rattus norvegicus OX=10116 GN=Rps28 PE=1 SV=1	Rps28	2.66179	2.38449	2.66483	0.739345	0.501484	0.876437	3.64201	0.000237527	0.0520726	up	GO:0006412 translation	GO:0005840 ribosome	GO:0003735 structural constituent of ribosome	J: Translation, ribosomal structure and biogenesis	K02979	ko03010: Ribosome;ko05171: Coronavirus disease - COVID-19	IPR000289: Ribosomal protein S28e;IPR012340: Nucleic acid-binding, OB-fold;IPR028626: Ribosomal protein S28e conserved site	Mitochondrion	--
Q4V8C3	Echinoderm microtubule-associated protein-like 1 OS=Rattus norvegicus OX=10116 GN=Eml1 PE=1 SV=2	Eml1	0.286319	0.261997	0.170148	0	0.063513	0.133714	3.64283	0.0297792	0.144117	up	GO:0000226 microtubule cytoskeleton organization;GO:0002244 hematopoietic progenitor cell differentiation;GO:0007052 mitotic spindle organization;GO:0007405 neuroblast proliferation;GO:0007420 brain development	GO:0005829 cytosol;GO:0005874 microtubule;GO:0048471 perinuclear region of cytoplasm	GO:0008017 microtubule binding;GO:0015631 tubulin binding	S: Function unknown	K18595	--	IPR015943: WD40/YVTN repeat-like-containing domain superfamily;IPR001680: WD40 repeat;IPR011047: Quinoprotein alcohol dehydrogenase-like superfamily;IPR036322: WD40-repeat-containing domain superfamily;IPR005108: HELP	Nucleus	--
Q63598	Plastin-3 OS=Rattus norvegicus OX=10116 GN=Pls3 PE=1 SV=2	Pls3	1.71639	1.45665	1.49622	0.53742	0.305048	0.438845	3.64412	0.000504091	0.0593567	up	GO:0042491 inner ear auditory receptor cell differentiation;GO:0051017 actin filament bundle assembly;GO:0051639 actin filament network formation;GO:0060348 bone development;GO:0098693 regulation of synaptic vesicle cycle	GO:0005737 cytoplasm;GO:0005884 actin filament;GO:0031594 neuromuscular junction;GO:0032420 stereocilium;GO:0032432 actin filament bundle	GO:0005509 calcium ion binding;GO:0051015 actin filament binding;GO:0098699 structural constituent of presynaptic actin cytoskeleton	Z: Cytoskeleton	K17336	--	IPR001715: Calponin homology domain;IPR036872: CH domain superfamily;IPR001589: Actinin-type actin-binding domain, conserved site;IPR002048: EF-hand domain;IPR011992: EF-hand domain pair;IPR018247: EF-Hand 1, calcium-binding site	Cytoplasm	--
P13471	Small ribosomal subunit protein uS11 OS=Rattus norvegicus OX=10116 GN=Rps14 PE=1 SV=3	Rps14	1.07108	1.03375	1.39134	0.606153	0.148358	0.191085	3.69732	0.011543	0.102968	up	GO:0000028 ribosomal small subunit assembly;GO:0000122 negative regulation of transcription by RNA polymerase II;GO:0000462 maturation of SSU-rRNA from tricistronic rRNA transcript (SSU-rRNA, 5.8S rRNA, LSU-rRNA);GO:0006412 translation;GO:0030218 erythrocyte differentiation;GO:0030490 maturation of SSU-rRNA	GO:0005730 nucleolus;GO:0014069 postsynaptic density;GO:0022626 cytosolic ribosome;GO:0022627 cytosolic small ribosomal subunit	GO:0003723 RNA binding;GO:0003735 structural constituent of ribosome;GO:0045182 translation regulator activity;GO:0048027 mRNA 5'-UTR binding;GO:0070181 small ribosomal subunit rRNA binding	J: Translation, ribosomal structure and biogenesis	K02955	ko03010: Ribosome;ko05171: Coronavirus disease - COVID-19	IPR001971: Ribosomal protein S11;IPR018102: Ribosomal S11, conserved site;IPR036967: Ribosomal protein S11 superfamily	Cytoplasm	--
P62909	Small ribosomal subunit protein uS3 OS=Rattus norvegicus OX=10116 GN=Rps3 PE=1 SV=1	Rps3	2.30026	2.8827	2.27957	0.803941	0.698874	0.50936	3.70869	0.00493897	0.0854846	up	GO:0006281 DNA repair;GO:0006412 translation;GO:0006417 regulation of translation;GO:0006915 apoptotic process;GO:0051301 cell division	GO:0005730 nucleolus;GO:0005743 mitochondrial inner membrane;GO:0005819 spindle;GO:0015935 small ribosomal subunit	GO:0003677 DNA binding;GO:0003723 RNA binding;GO:0003735 structural constituent of ribosome;GO:0140078 class I DNA-(apurinic or apyrimidinic site) endonuclease activity	J: Translation, ribosomal structure and biogenesis	K02985	ko03010: Ribosome;ko05132: Salmonella infection;ko05171: Coronavirus disease - COVID-19	IPR036419: Ribosomal protein S3, C-terminal domain superfamily;IPR015946: K homology domain-like, alpha/beta;IPR001351: Ribosomal protein S3, C-terminal;IPR004044: K Homology domain, type 2;IPR009019: K homology domain superfamily, prokaryotic type;IPR018280: Ribosomal protein S3, conserved site;IPR005703: Ribosomal protein S3, eukaryotic/archaeal	Cytoplasm	--
P62752	Large ribosomal subunit protein uL23 OS=Rattus norvegicus OX=10116 GN=Rpl23a PE=1 SV=1	Rpl23a	3.13143	2.78302	2.39889	1.00066	0.647733	0.565219	3.75556	0.00249157	0.0797206	up	GO:0006412 translation	GO:0022626 cytosolic ribosome;GO:0044391 ribosomal subunit	GO:0003735 structural constituent of ribosome;GO:0019843 rRNA binding	J: Translation, ribosomal structure and biogenesis	K02893	ko03010: Ribosome;ko05171: Coronavirus disease - COVID-19	IPR005633: Ribosomal protein L23/L25, N-terminal;IPR013025: Ribosomal protein L25/L23;IPR012678: Ribosomal protein L23/L15e core domain superfamily;IPR012677: Nucleotide-binding alpha-beta plait domain superfamily;IPR001014: Ribosomal protein L23/L25, conserved site;IPR019985: Ribosomal protein L23	Cytoplasm	--
P48721	Stress-70 protein, mitochondrial OS=Rattus norvegicus OX=10116 GN=Hspa9 PE=1 SV=3	Hspa9	1.44406	0.945438	1.10336	0.350343	0.417264	0.160101	3.76504	0.0139736	0.111132	up	GO:0006611 protein export from nucleus;GO:0009636 response to toxic substance;GO:0016226 iron-sulfur cluster assembly;GO:0030218 erythrocyte differentiation;GO:0034620 cellular response to unfolded protein;GO:0042026 protein refolding;GO:0045646 regulation of erythrocyte differentiation;GO:0045647 negative regulation of erythrocyte differentiation;GO:0046777 protein autophosphorylation;GO:0051085…	GO:0005730 nucleolus;GO:0005737 cytoplasm;GO:0005739 mitochondrion;GO:0005759 mitochondrial matrix;GO:0042645 mitochondrial nucleoid	GO:0005524 ATP binding;GO:0016887 ATP hydrolysis activity;GO:0017134 fibroblast growth factor binding;GO:0019899 enzyme binding;GO:0031072 heat shock protein binding;GO:0031625 ubiquitin protein ligase binding;GO:0044183 protein folding chaperone;GO:0051082 unfolded protein binding;GO:0051087 chaperone binding;GO:0051787 misfolded protein binding;GO:0140662 ATP-dependent protein folding chaperone	O: Posttranslational modification, protein turnover, chaperones	K04043	ko03018: RNA degradation;ko05152: Tuberculosis	IPR012725: Chaperone DnaK;IPR018181: Heat shock protein 70, conserved site;IPR029047: Heat shock protein 70kD, peptide-binding domain superfamily;IPR043129: ATPase, nucleotide binding domain;IPR013126: Heat shock protein 70 family;IPR029048: Heat shock protein 70kD, C-terminal domain superfamily	Mitochondrion	--
Q00715	Histone H2B type 1 OS=Rattus norvegicus OX=10116 PE=1 SV=2	--	30.1971	29.359	25.45	9.55101	6.1561	6.83426	3.77112	0.000551458	0.0598885	up	GO:0006334 nucleosome assembly;GO:0042742 defense response to bacterium	GO:0000786 nucleosome;GO:0005654 nucleoplasm	GO:0003677 DNA binding;GO:0030527 structural constituent of chromatin;GO:0046982 protein heterodimerization activity	B: Chromatin structure and dynamics	K11252	ko04613: Neutrophil extracellular trap formation;ko05034: Alcoholism;ko05203: Viral carcinogenesis;ko05322: Systemic lupus erythematosus	IPR009072: Histone-fold;IPR000558: Histone H2B;IPR007125: Histone H2A/H2B/H3	Nucleus	--
Q63270	Cytoplasmic aconitate hydratase OS=Rattus norvegicus OX=10116 GN=Aco1 PE=1 SV=1	Aco1	12.5127	8.05565	6.33145	4.49403	2.59575	0	3.79417	0.0488457	0.174021	up	GO:0001889 liver development;GO:0006099 tricarboxylic acid cycle;GO:0006101 citrate metabolic process;GO:0006417 regulation of translation;GO:0006879 cellular iron ion homeostasis;GO:0009791 post-embryonic development;GO:0010040 response to iron(II) ion;GO:0010468 regulation of gene expression;GO:0050892 intestinal absorption	GO:0005737 cytoplasm;GO:0005739 mitochondrion;GO:0005783 endoplasmic reticulum;GO:0005794 Golgi apparatus;GO:0005829 cytosol;GO:0043231 intracellular membrane-bounded organelle	GO:0003723 RNA binding;GO:0003994 aconitate hydratase activity;GO:0030350 iron-responsive element binding;GO:0046872 metal ion binding;GO:0047780 citrate dehydratase activity;GO:0048027 mRNA 5'-UTR binding;GO:0051536 iron-sulfur cluster binding;GO:0051538 3 iron, 4 sulfur cluster binding;GO:0051539 4 iron, 4 sulfur cluster binding	A: RNA processing and modification;J: Translation, ribosomal structure and biogenesis	K01681	ko00020: Citrate cycle (TCA cycle);ko00630: Glyoxylate and dicarboxylate metabolism;ko01100: Metabolic pathways;ko01200: Carbon metabolism;ko01210: 2-Oxocarboxylic acid metabolism;ko01230: Biosynthesis of amino acids	IPR000573: Aconitase A/isopropylmalate dehydratase small subunit, swivel domain;IPR036008: Aconitase, iron-sulfur domain;IPR015931: Aconitase/3-isopropylmalate dehydratase large subunit, alpha/beta/alpha, subdomain 1/3;IPR001030: Aconitase/3-isopropylmalate dehydratase large subunit, alpha/beta/alpha domain;IPR018136: Aconitase family, 4Fe-4S cluster binding site;IPR006249: Aconitase/Iron-respons…	Cytoplasm	--
P62944	AP-2 complex subunit beta OS=Rattus norvegicus OX=10116 GN=Ap2b1 PE=1 SV=1	Ap2b1	0.517009	0.486629	0.397845	0	0.227939	0.140187	3.80708	0.0187049	0.124085	up	GO:0006886 intracellular protein transport;GO:0016192 vesicle-mediated transport	GO:0030131 clathrin adaptor complex	GO:0030276 clathrin binding	U: Intracellular trafficking, secretion, and vesicular transport	K11825	ko04144: Endocytosis;ko04721: Synaptic vesicle cycle;ko04961: Endocrine and other factor-regulated calcium reabsorption;ko05016: Huntington disease	IPR012295: TBP domain superfamily;IPR013041: Clathrin adaptor, appendage, Ig-like subdomain superfamily;IPR009028: Coatomer/calthrin adaptor appendage, C-terminal subdomain;IPR008152: Clathrin adaptor, alpha/beta/gamma-adaptin, appendage, Ig-like subdomain;IPR015151: Beta-adaptin appendage, C-terminal subdomain;IPR013037: Clathrin adaptor, beta-adaptin, appendage, Ig-like subdomain;IPR000225: Arm…	Plasma membrane	--
F1M3X3	Ig-like domain-containing protein OS=Rattus norvegicus OX=10116 GN=ENSRNOG00000068908 PE=4 SV=3	ENSRNOG00000068908	1.35209	1.009	0.993186	0.146755	0.264068	0.461681	3.84443	0.0060236	0.0913311	up	GO:0006910 phagocytosis, recognition;GO:0006911 phagocytosis, engulfment;GO:0006958 complement activation, classical pathway;GO:0042742 defense response to bacterium;GO:0045087 innate immune response;GO:0050853 B cell receptor signaling pathway;GO:0050871 positive regulation of B cell activation	GO:0009897 external side of plasma membrane;GO:0042571 immunoglobulin complex, circulating	GO:0003823 antigen binding;GO:0034987 immunoglobulin receptor binding	--	--	--	IPR013106: Immunoglobulin V-set domain;IPR013783: Immunoglobulin-like fold;IPR007110: Immunoglobulin-like domain;IPR036179: Immunoglobulin-like domain superfamily	Cytoplasm	--
P11507	Sarcoplasmic/endoplasmic reticulum calcium ATPase 2 OS=Rattus norvegicus OX=10116 GN=Atp2a2 PE=1 SV=1	Atp2a2	0.386531	0.565106	0.483341	0.0885354	0.169424	0.114452	3.85321	0.010018	0.100777	up	GO:0000045 autophagosome assembly;GO:0002026 regulation of the force of heart contraction;GO:0003009 skeletal muscle contraction;GO:0006816 calcium ion transport;GO:0006874 cellular calcium ion homeostasis;GO:0006937 regulation of muscle contraction;GO:0006984 ER-nucleus signaling pathway;GO:0006996 organelle organization;GO:0010882 regulation of cardiac muscle contraction by calcium ion signalin…	GO:0005783 endoplasmic reticulum;GO:0005789 endoplasmic reticulum membrane;GO:0012506 vesicle membrane;GO:0014801 longitudinal sarcoplasmic reticulum;GO:0016020 membrane;GO:0016021 integral component of membrane;GO:0016529 sarcoplasmic reticulum;GO:0031234 extrinsic component of cytoplasmic side of plasma membrane;GO:0032991 protein-containing complex;GO:0033017 sarcoplasmic reticulum membrane;GO…	GO:0005388 P-type calcium transporter activity;GO:0005509 calcium ion binding;GO:0005524 ATP binding;GO:0008022 protein C-terminus binding;GO:0015662 P-type ion transporter activity;GO:0016887 ATP hydrolysis activity;GO:0019899 enzyme binding;GO:0031775 lutropin-choriogonadotropic hormone receptor binding;GO:0044325 transmembrane transporter binding;GO:0044548 S100 protein binding;GO:0086039 P-ty…	P: Inorganic ion transport and metabolism	K05853	ko04020: Calcium signaling pathway;ko04022: cGMP-PKG signaling pathway;ko04024: cAMP signaling pathway;ko04148: Efferocytosis;ko04260: Cardiac muscle contraction;ko04261: Adrenergic signaling in cardiomyocytes;ko04380: Osteoclast differentiation;ko04919: Thyroid hormone signaling pathway;ko04972: Pancreatic secretion;ko05010: Alzheimer disease;ko05017: Spinocerebellar ataxia;ko05022: Pathways of …	IPR023298: P-type ATPase, transmembrane domain superfamily;IPR001757: P-type ATPase;IPR005782: P-type ATPase, subfamily IIA, SERCA-type;IPR018303: P-type ATPase, phosphorylation site;IPR044492: P-type ATPase, haloacid dehalogenase domain;IPR023299: P-type ATPase, cytoplasmic domain N;IPR008250: P-type ATPase, A domain superfamily;IPR036412: HAD-like superfamily;IPR023214: HAD superfamily;IPR00401…	Plasma membrane	--
P97523	Hepatocyte growth factor receptor OS=Rattus norvegicus OX=10116 GN=Met PE=1 SV=1	Met	0.307394	0.346671	0.348627	0.173855	0.0843136	0	3.88387	0.0314905	0.146354	up	GO:0000122 negative regulation of transcription by RNA polymerase II;GO:0001764 neuron migration;GO:0001886 endothelial cell morphogenesis;GO:0001889 liver development;GO:0001890 placenta development;GO:0006909 phagocytosis;GO:0007169 transmembrane receptor protein tyrosine kinase signaling pathway;GO:0007268 chemical synaptic transmission;GO:0007399 nervous system development;GO:0007420 brain de…	GO:0005615 extracellular space;GO:0005737 cytoplasm;GO:0005887 integral component of plasma membrane;GO:0009925 basal plasma membrane;GO:0014069 postsynaptic density;GO:0016020 membrane;GO:0016021 integral component of membrane;GO:0030425 dendrite;GO:0036126 sperm flagellum;GO:0043005 neuron projection;GO:0043025 neuronal cell body;GO:0043235 receptor complex;GO:0045211 postsynaptic membrane;GO:0…	GO:0004672 protein kinase activity;GO:0004713 protein tyrosine kinase activity;GO:0004714 transmembrane receptor protein tyrosine kinase activity;GO:0005008 hepatocyte growth factor-activated receptor activity;GO:0005524 ATP binding;GO:0008013 beta-catenin binding;GO:0017154 semaphorin receptor activity;GO:0019903 protein phosphatase binding;GO:0042802 identical protein binding;GO:0043274 phospho…	T: Signal transduction mechanisms	K05099	ko01521: EGFR tyrosine kinase inhibitor resistance;ko04010: MAPK signaling pathway;ko04014: Ras signaling pathway;ko04015: Rap1 signaling pathway;ko04020: Calcium signaling pathway;ko04151: PI3K-Akt signaling pathway;ko04360: Axon guidance;ko04510: Focal adhesion;ko04520: Adherens junction;ko05100: Bacterial invasion of epithelial cells;ko05144: Malaria;ko05200: Pathways in cancer;ko05202: Transc…	IPR016244: Tyrosine-protein kinase, HGF/MSP receptor;IPR013783: Immunoglobulin-like fold;IPR000719: Protein kinase domain;IPR002909: IPT domain;IPR020635: Tyrosine-protein kinase, catalytic domain;IPR001245: Serine-threonine/tyrosine-protein kinase, catalytic domain;IPR016201: PSI domain;IPR008266: Tyrosine-protein kinase, active site;IPR001627: Sema domain;IPR017441: Protein kinase, ATP binding …	Extracell_Plasma membrane	CS pos: 24-25. SHG-EC. Pr: 0.8962
D4A1W8	Microsomal triglyceride transfer protein large subunit OS=Rattus norvegicus OX=10116 GN=Mttp PE=1 SV=1	Mttp	0.714878	0.60728	0.5583	0.299044	0.184096	0	3.89216	0.0173873	0.122495	up	GO:0006497 protein lipidation;GO:0006629 lipid metabolic process;GO:0006641 triglyceride metabolic process;GO:0006869 lipid transport;GO:0007623 circadian rhythm;GO:0009306 protein secretion;GO:0015914 phospholipid transport;GO:0034197 triglyceride transport;GO:0034374 low-density lipoprotein particle remodeling;GO:0034377 plasma lipoprotein particle assembly;GO:0042157 lipoprotein metabolic proc…	GO:0005783 endoplasmic reticulum;GO:0005791 rough endoplasmic reticulum;GO:0005794 Golgi apparatus;GO:0005829 cytosol;GO:0016323 basolateral plasma membrane;GO:0031526 brush border membrane;GO:0031528 microvillus membrane;GO:0031982 vesicle;GO:0043235 receptor complex	GO:0005319 lipid transporter activity;GO:0005548 phospholipid transporter activity;GO:0008289 lipid binding;GO:0034185 apolipoprotein binding;GO:0044877 protein-containing complex binding;GO:0046982 protein heterodimerization activity;GO:0120014 phospholipid transfer activity;GO:0120019 phosphatidylcholine transfer activity;GO:0120020 cholesterol transfer activity;GO:0140344 triglyceride transfer…	I: Lipid transport and metabolism;U: Intracellular trafficking, secretion, and vesicular transport	K14463	ko04975: Fat digestion and absorption	IPR015816: Vitellinogen, beta-sheet N-terminal;IPR011030: Lipovitellin-phosvitin complex, superhelical domain;IPR015819: Lipid transport protein, beta-sheet shell;IPR001747: Vitellogenin, N-terminal;IPR045811: MTP large subunit, lipid-binding domain	Endoplasmic reticulum	CS pos: 16-17. SYS-AS. Pr: 0.4259
F1M0U4	Ig-like domain-containing protein OS=Rattus norvegicus OX=10116 GN=ENSRNOG00000066892 PE=4 SV=4	ENSRNOG00000066892	2.54006	1.42894	1.4735	0.695588	0.67816	0	3.96178	0.0433335	0.166274	up	GO:0006910 phagocytosis, recognition;GO:0006911 phagocytosis, engulfment;GO:0006958 complement activation, classical pathway;GO:0042742 defense response to bacterium;GO:0045087 innate immune response;GO:0050853 B cell receptor signaling pathway;GO:0050871 positive regulation of B cell activation	GO:0009897 external side of plasma membrane;GO:0042571 immunoglobulin complex, circulating	GO:0003823 antigen binding;GO:0034987 immunoglobulin receptor binding	--	--	--	IPR013106: Immunoglobulin V-set domain;IPR036179: Immunoglobulin-like domain superfamily;IPR007110: Immunoglobulin-like domain;IPR013783: Immunoglobulin-like fold	Extracell	CS pos: 19-20. IHC-EV. Pr: 0.9537
Q99PF5	Far upstream element-binding protein 2 OS=Rattus norvegicus OX=10116 GN=Khsrp PE=1 SV=1	Khsrp	1.1051	1.65908	1.65783	0.342648	0.453866	0.305847	4.0114	0.0217079	0.131082	up	GO:0006355 regulation of transcription, DNA-templated;GO:0006397 mRNA processing;GO:0006402 mRNA catabolic process;GO:0008380 RNA splicing;GO:0010468 regulation of gene expression;GO:0010586 miRNA metabolic process;GO:0010989 negative regulation of low-density lipoprotein particle clearance;GO:0043488 regulation of mRNA stability;GO:0045019 negative regulation of nitric oxide biosynthetic process…	GO:0005634 nucleus;GO:0005737 cytoplasm;GO:0010494 cytoplasmic stress granule;GO:0030425 dendrite;GO:0043025 neuronal cell body	GO:0003677 DNA binding;GO:0003729 mRNA binding;GO:0003730 mRNA 3'-UTR binding;GO:0035925 mRNA 3'-UTR AU-rich region binding	A: RNA processing and modification	K13210	--	IPR036612: K Homology domain, type 1 superfamily;IPR004087: K Homology domain;IPR004088: K Homology domain, type 1;IPR015096: Far upstream element-binding protein, C-terminal	Cytoplasm	--
P17077	Large ribosomal subunit protein uL6 OS=Rattus norvegicus OX=10116 GN=Rpl9 PE=1 SV=1	Rpl9	1.40721	1.08652	1.30689	0.413779	0.318355	0.212437	4.02364	0.00224589	0.0771995	up	GO:0002181 cytoplasmic translation;GO:1990090 cellular response to nerve growth factor stimulus	GO:0022625 cytosolic large ribosomal subunit;GO:0022626 cytosolic ribosome;GO:0045202 synapse	GO:0003735 structural constituent of ribosome;GO:0019843 rRNA binding	J: Translation, ribosomal structure and biogenesis	K02940	ko03010: Ribosome;ko05171: Coronavirus disease - COVID-19	IPR036789: Ribosomal protein L6, alpha-beta domain superfamily;IPR002359: Ribosomal protein L6, conserved site-2;IPR020040: Ribosomal protein L6, alpha-beta domain;IPR000702: Ribosomal protein L6	Cytoplasm	--
A0A8I5ZKJ2	Inorganic pyrophosphatase OS=Rattus norvegicus OX=10116 GN=Ppa1 PE=1 SV=1	Ppa1	1.29833	0.795221	0.903995	0.512324	0.217755	0	4.10578	0.0238869	0.133605	up	--	--	GO:0016462 pyrophosphatase activity	C: Energy production and conversion	K01507	ko00190: Oxidative phosphorylation	IPR036649: Inorganic pyrophosphatase superfamily;IPR008162: Inorganic pyrophosphatase	Cytoplasm	--
A0A8J8XXQ6	Heterogeneous nuclear ribonucleoprotein A/B OS=Rattus norvegicus OX=10116 GN=Hnrnpab PE=1 SV=1	Hnrnpab	1.4983	1.48204	2.21554	0.585075	0.259521	0.398912	4.17841	0.020812	0.128137	up	GO:0000122 negative regulation of transcription by RNA polymerase II;GO:0001837 epithelial to mesenchymal transition;GO:0010468 regulation of gene expression;GO:0016556 mRNA modification;GO:0045893 positive regulation of transcription, DNA-templated;GO:0060341 regulation of cellular localization;GO:0071230 cellular response to amino acid stimulus;GO:1904580 regulation of intracellular mRNA locali…	GO:0005634 nucleus;GO:0005654 nucleoplasm;GO:0005737 cytoplasm;GO:0030425 dendrite;GO:0071598 neuronal ribonucleoprotein granule;GO:0090575 RNA polymerase II transcription regulator complex;GO:0099523 presynaptic cytosol;GO:1990124 messenger ribonucleoprotein complex;GO:1990904 ribonucleoprotein complex	GO:0003723 RNA binding;GO:0044877 protein-containing complex binding;GO:1990837 sequence-specific double-stranded DNA binding	R: General function prediction only	K13044	--	IPR000504: RNA recognition motif domain;IPR012956: CARG-binding factor, N-terminal;IPR034846: hnRNPAB, RNA recognition motif 1;IPR012677: Nucleotide-binding alpha-beta plait domain superfamily;IPR035979: RNA-binding domain superfamily	Nucleus	--
Q9JLT0	Myosin-10 OS=Rattus norvegicus OX=10116 GN=Myh10 PE=1 SV=1	Myh10	0.700479	0.541301	0.333113	0	0.228584	0.145314	4.21209	0.0424469	0.165114	up	GO:0000281 mitotic cytokinesis;GO:0001701 in utero embryonic development;GO:0001764 neuron migration;GO:0001778 plasma membrane repair;GO:0003279 cardiac septum development;GO:0006887 exocytosis;GO:0006930 substrate-dependent cell migration, cell extension;GO:0007097 nuclear migration;GO:0007155 cell adhesion;GO:0007409 axonogenesis;GO:0007411 axon guidance;GO:0007420 brain development;GO:0007507…	GO:0001725 stress fiber;GO:0005737 cytoplasm;GO:0005819 spindle;GO:0005829 cytosol;GO:0005844 polysome;GO:0005903 brush border;GO:0005938 cell cortex;GO:0009898 cytoplasmic side of plasma membrane;GO:0016459 myosin complex;GO:0016460 myosin II complex;GO:0030027 lamellipodium;GO:0030424 axon;GO:0030426 growth cone;GO:0030496 midbody;GO:0031594 neuromuscular junction;GO:0032154 cleavage furrow;GO:…	GO:0000146 microfilament motor activity;GO:0005516 calmodulin binding;GO:0005524 ATP binding;GO:0035613 RNA stem-loop binding;GO:0042802 identical protein binding;GO:0043531 ADP binding;GO:0048027 mRNA 5'-UTR binding;GO:0051015 actin filament binding	Z: Cytoskeleton	K10352	ko04270: Vascular smooth muscle contraction;ko04530: Tight junction;ko04810: Regulation of actin cytoskeleton;ko04814: Motor proteins;ko04820: Cytoskeleton in muscle cells	IPR000048: IQ motif, EF-hand binding site;IPR001609: Myosin head, motor domain;IPR008989: Myosin S1 fragment, N-terminal;IPR027417: P-loop containing nucleoside triphosphate hydrolase;IPR004009: Myosin, N-terminal, SH3-like;IPR002928: Myosin tail;IPR036961: Kinesin motor domain superfamily	Cytoplasm	--
P17078	Large ribosomal subunit protein uL29 OS=Rattus norvegicus OX=10116 GN=Rpl35 PE=1 SV=3	Rpl35	0.690908	1.06117	0.999903	0.220376	0	0.432223	4.21696	0.0147007	0.112729	up	GO:0000463 maturation of LSU-rRNA from tricistronic rRNA transcript (SSU-rRNA, 5.8S rRNA, LSU-rRNA);GO:0006412 translation	GO:0022625 cytosolic large ribosomal subunit	GO:0003735 structural constituent of ribosome	J: Translation, ribosomal structure and biogenesis	K02918	ko03010: Ribosome;ko05171: Coronavirus disease - COVID-19	IPR001854: Ribosomal protein L29/L35;IPR036049: Ribosomal protein L29/L35 superfamily;IPR018254: Ribosomal protein L29, conserved site	Cytoplasm	--
P62198	26S proteasome regulatory subunit 8 OS=Rattus norvegicus OX=10116 GN=Psmc5 PE=1 SV=1	Psmc5	0.435585	0.256461	0.502069	0.109809	0.172904	0	4.22377	0.032529	0.147115	up	GO:0006508 proteolysis;GO:0030163 protein catabolic process	GO:0000502 proteasome complex;GO:0005737 cytoplasm	GO:0005524 ATP binding;GO:0008233 peptidase activity;GO:0016887 ATP hydrolysis activity;GO:0036402 proteasome-activating activity	O: Posttranslational modification, protein turnover, chaperones	K03066	ko03050: Proteasome;ko05010: Alzheimer disease;ko05012: Parkinson disease;ko05014: Amyotrophic lateral sclerosis;ko05016: Huntington disease;ko05017: Spinocerebellar ataxia;ko05020: Prion disease;ko05022: Pathways of neurodegeneration - multiple diseases;ko05169: Epstein-Barr virus infection	IPR027417: P-loop containing nucleoside triphosphate hydrolase;IPR005937: 26S proteasome regulatory subunit P45-like;IPR012340: Nucleic acid-binding, OB-fold;IPR003959: ATPase, AAA-type, core;IPR003960: ATPase, AAA-type, conserved site;IPR003593: AAA+ ATPase domain;IPR032501: Proteasomal ATPase OB C-terminal domain;IPR041569: AAA ATPase, AAA+ lid domain	Cytoplasm	--
P62853	Small ribosomal subunit protein eS25 OS=Rattus norvegicus OX=10116 GN=Rps25 PE=2 SV=1	Rps25	1.83775	2.10922	1.48415	0.596381	0.288587	0.371985	4.32086	0.00657982	0.0914344	up	--	GO:0005840 ribosome	--	J: Translation, ribosomal structure and biogenesis	K02975	ko03010: Ribosome;ko05171: Coronavirus disease - COVID-19	IPR004977: Ribosomal protein S25;IPR036388: Winged helix-like DNA-binding domain superfamily	Nucleus	--
D4AE41	RNA binding motif protein, X-linked-like-1 OS=Rattus norvegicus OX=10116 GN=Rbmxl1 PE=3 SV=1	Rbmxl1	0.933775	0.96152	1.39428	0.409705	0	0.351548	4.32126	0.0133948	0.108775	up	GO:0006397 mRNA processing;GO:0008380 RNA splicing;GO:0048026 positive regulation of mRNA splicing, via spliceosome	GO:0005681 spliceosomal complex	GO:0003723 RNA binding	--	K12885	ko03040: Spliceosome	IPR000504: RNA recognition motif domain;IPR035979: RNA-binding domain superfamily;IPR003954: RNA recognition motif domain, eukaryote;IPR012677: Nucleotide-binding alpha-beta plait domain superfamily;IPR012604: RBM1CTR	Nucleus	--
Q6IMY8	Heterogeneous nuclear ribonucleoprotein U OS=Rattus norvegicus OX=10116 GN=Hnrnpu PE=1 SV=1	Hnrnpu	1.64691	1.58784	1.61114	0.485654	0.438821	0.177915	4.3958	0.00472229	0.0854846	up	GO:0000122 negative regulation of transcription by RNA polymerase II;GO:0000381 regulation of alternative mRNA splicing, via spliceosome;GO:0006397 mRNA processing;GO:0007049 cell cycle;GO:0007346 regulation of mitotic cell cycle;GO:0008380 RNA splicing;GO:0009048 dosage compensation by inactivation of X chromosome;GO:0010628 positive regulation of gene expression;GO:0016071 mRNA metabolic proces…	GO:0000228 nuclear chromosome;GO:0000776 kinetochore;GO:0000922 spindle pole;GO:0005634 nucleus;GO:0005654 nucleoplasm;GO:0005697 telomerase holoenzyme complex;GO:0005813 centrosome;GO:0005829 cytosol;GO:0009986 cell surface;GO:0016363 nuclear matrix;GO:0016607 nuclear speck;GO:0030496 midbody;GO:0032839 dendrite cytoplasm;GO:0032991 protein-containing complex;GO:0036464 cytoplasmic ribonucleopro…	GO:0000978 RNA polymerase II cis-regulatory region sequence-specific DNA binding;GO:0000993 RNA polymerase II complex binding;GO:0001097 TFIIH-class transcription factor complex binding;GO:0003677 DNA binding;GO:0003682 chromatin binding;GO:0003690 double-stranded DNA binding;GO:0003697 single-stranded DNA binding;GO:0003714 transcription corepressor activity;GO:0003723 RNA binding;GO:0003725 dou…	A: RNA processing and modification	K12888	ko03040: Spliceosome	IPR013320: Concanavalin A-like lectin/glucanase domain superfamily;IPR036361: SAP domain superfamily;IPR035778: Heterogeneous nuclear ribonucleoprotein U, SPRY domain;IPR027417: P-loop containing nucleoside triphosphate hydrolase;IPR003877: SPRY domain;IPR001870: B30.2/SPRY domain;IPR003034: SAP domain;IPR043136: B30.2/SPRY domain superfamily	Nucleus	--
P21531	Large ribosomal subunit protein uL3 OS=Rattus norvegicus OX=10116 GN=Rpl3 PE=1 SV=3	Rpl3	0.512712	0.488375	0.382164	0	0.269489	0.0445984	4.40403	0.0332773	0.148918	up	GO:0006412 translation;GO:0071353 cellular response to interleukin-4	GO:0005730 nucleolus;GO:0005840 ribosome;GO:0022625 cytosolic large ribosomal subunit;GO:0022626 cytosolic ribosome;GO:0032991 protein-containing complex;GO:0045202 synapse	GO:0003723 RNA binding;GO:0003735 structural constituent of ribosome;GO:0008097 5S rRNA binding	J: Translation, ribosomal structure and biogenesis	K02925	ko03010: Ribosome;ko05171: Coronavirus disease - COVID-19	IPR044892: Ribosomal protein L3, domain 3, archaeal type superfamily;IPR000597: Ribosomal protein L3;IPR019926: Ribosomal protein L3, conserved site;IPR009000: Translation protein, beta-barrel domain superfamily	Cytoplasm	--
A0A8I5ZMX9	Ig-like domain-containing protein OS=Rattus norvegicus OX=10116 GN=ENSRNOG00000063638 PE=4 SV=1	ENSRNOG00000063638	1.63485	1.06447	0.911947	0.230581	0.402115	0.182655	4.42909	0.0418328	0.165114	up	--	--	--	--	K06553	--	IPR013106: Immunoglobulin V-set domain;IPR013783: Immunoglobulin-like fold;IPR036179: Immunoglobulin-like domain superfamily;IPR007110: Immunoglobulin-like domain	Extracell	CS pos: 19-20. VLS-QV. Pr: 0.8433
P42123	L-lactate dehydrogenase B chain OS=Rattus norvegicus OX=10116 GN=Ldhb PE=1 SV=2	Ldhb	0.960908	1	1.05571	0.314411	0.349358	0	4.54469	0.0151323	0.114225	up	GO:0006089 lactate metabolic process;GO:0006090 pyruvate metabolic process;GO:0019674 NAD metabolic process	GO:0005743 mitochondrial inner membrane;GO:0005829 cytosol;GO:0045121 membrane raft;GO:1990204 oxidoreductase complex	GO:0004457 lactate dehydrogenase activity;GO:0004459 L-lactate dehydrogenase activity;GO:0019900 kinase binding;GO:0042802 identical protein binding;GO:0051287 NAD binding	C: Energy production and conversion	K00016	ko00010: Glycolysis / Gluconeogenesis;ko00270: Cysteine and methionine metabolism;ko00620: Pyruvate metabolism;ko00640: Propanoate metabolism;ko01100: Metabolic pathways;ko04066: HIF-1 signaling pathway;ko04922: Glucagon signaling pathway;ko05230: Central carbon metabolism in cancer	IPR022383: Lactate/malate dehydrogenase, C-terminal;IPR001557: L-lactate/malate dehydrogenase;IPR011304: L-lactate dehydrogenase;IPR001236: Lactate/malate dehydrogenase, N-terminal;IPR018177: L-lactate dehydrogenase, active site;IPR015955: Lactate dehydrogenase/glycoside hydrolase, family 4, C-terminal;IPR036291: NAD(P)-binding domain superfamily	Cytoplasm	--
P63039	60 kDa heat shock protein, mitochondrial OS=Rattus norvegicus OX=10116 GN=Hspd1 PE=1 SV=1	Hspd1	4.89467	4.83136	4.88407	1.39321	1.06751	0.7526	4.54673	0.00214817	0.0771995	up	GO:0032727 positive regulation of interferon-alpha production;GO:0032729 positive regulation of interferon-gamma production;GO:0042026 protein refolding;GO:0042110 T cell activation;GO:0050870 positive regulation of T cell activation;GO:0098761 cellular response to interleukin-7	GO:0005739 mitochondrion;GO:0030141 secretory granule;GO:0097524 sperm plasma membrane	GO:0001530 lipopolysaccharide binding;GO:0005524 ATP binding;GO:0016787 hydrolase activity;GO:0140662 ATP-dependent protein folding chaperone	O: Posttranslational modification, protein turnover, chaperones	K04077	ko03018: RNA degradation;ko04940: Type I diabetes mellitus;ko05134: Legionellosis;ko05152: Tuberculosis;ko05417: Lipid and atherosclerosis	IPR001844: Chaperonin Cpn60/GroEL;IPR018370: Chaperonin Cpn60, conserved site;IPR027409: GroEL-like apical domain superfamily;IPR027410: TCP-1-like chaperonin intermediate domain superfamily;IPR027413: GroEL-like equatorial domain superfamily;IPR002423: Chaperonin Cpn60/GroEL/TCP-1 family	Mitochondrion	--
P62804	Histone H4 OS=Rattus norvegicus OX=10116 GN=H4c2 PE=1 SV=2	H4c2	20.8211	20.363	16.3323	6.16126	2.96356	3.48755	4.56032	0.00163995	0.0771995	up	GO:0006352 DNA-templated transcription, initiation	GO:0000786 nucleosome;GO:0005654 nucleoplasm	GO:0003677 DNA binding;GO:0030527 structural constituent of chromatin;GO:0046982 protein heterodimerization activity	B: Chromatin structure and dynamics	K11253	ko04613: Neutrophil extracellular trap formation;ko05034: Alcoholism;ko05202: Transcriptional misregulation in cancer;ko05322: Systemic lupus erythematosus	IPR035425: CENP-T/Histone H4, histone fold;IPR019809: Histone H4, conserved site;IPR001951: Histone H4;IPR004823: TATA box binding protein associated factor (TAF), histone-like fold domain;IPR009072: Histone-fold	Nucleus	--
P62268	Small ribosomal subunit protein uS12 OS=Rattus norvegicus OX=10116 GN=Rps23 PE=1 SV=3	Rps23	0.83857	0.859362	0.861039	0.187923	0	0.37186	4.57136	0.0245466	0.135591	up	GO:0006412 translation	GO:0015935 small ribosomal subunit	GO:0003735 structural constituent of ribosome	J: Translation, ribosomal structure and biogenesis	K02973	ko03010: Ribosome;ko05171: Coronavirus disease - COVID-19	IPR012340: Nucleic acid-binding, OB-fold;IPR006032: Ribosomal protein S12/S23;IPR005680: Ribosomal protein S23, eukaryotic/archaeal	Cytoplasm	--
P62501	TSC22 domain family protein 1 OS=Rattus norvegicus OX=10116 GN=Tsc22d1 PE=2 SV=2	Tsc22d1	0.292577	0.382732	0.209493	0.190615	0	0	4.64182	0.0488626	0.174021	up	GO:0006357 regulation of transcription by RNA polymerase II	--	--	K: Transcription	--	--	IPR000580: TSC-22 / Dip / Bun	Nucleus	--
P25235	Dolichyl-diphosphooligosaccharide--protein glycosyltransferase subunit 2 OS=Rattus norvegicus OX=10116 GN=Rpn2 PE=2 SV=2	Rpn2	0.410208	0.378938	0.237174	0.220432	0	0	4.65595	0.0466329	0.172643	up	GO:0006487 protein N-linked glycosylation;GO:0007568 aging;GO:0009410 response to xenobiotic stimulus	GO:0000421 autophagosome membrane;GO:0005791 rough endoplasmic reticulum;GO:0008250 oligosaccharyltransferase complex;GO:0016021 integral component of membrane;GO:0016604 nuclear body	GO:0043022 ribosome binding	O: Posttranslational modification, protein turnover, chaperones	K12667	ko00510: N-Glycan biosynthesis;ko00513: Various types of N-glycan biosynthesis;ko01100: Metabolic pathways;ko04141: Protein processing in endoplasmic reticulum	IPR008814: Dolichyl-diphosphooligosaccharide--protein glycosyltransferase subunit Swp1	Extracell	CS pos: 22-23. TQA-LT. Pr: 0.9001
P62890	Large ribosomal subunit protein eL30 OS=Rattus norvegicus OX=10116 GN=Rpl30 PE=1 SV=2	Rpl30	1.23525	1.20804	1.42421	0.530771	0.299663	0	4.65719	0.0116518	0.102968	up	--	GO:0022625 cytosolic large ribosomal subunit	GO:0003723 RNA binding;GO:0003735 structural constituent of ribosome	J: Translation, ribosomal structure and biogenesis	K02908	ko03010: Ribosome;ko05171: Coronavirus disease - COVID-19	IPR029064: 50S ribosomal protein L30e-like;IPR000231: Ribosomal protein L30e;IPR004038: Ribosomal protein L7Ae/L30e/S12e/Gadd45;IPR022991: Ribosomal protein L30e, conserved site	Cytoplasm	--
P13383	Nucleolin OS=Rattus norvegicus OX=10116 GN=Ncl PE=1 SV=3	Ncl	2.39811	2.80842	3.29241	0.748562	0.375179	0.68814	4.69067	0.005646	0.0895874	up	GO:0001525 angiogenesis;GO:0006897 endocytosis;GO:0007283 spermatogenesis;GO:0017148 negative regulation of translation;GO:0032755 positive regulation of interleukin-6 production;GO:0032760 positive regulation of tumor necrosis factor production;GO:0043066 negative regulation of apoptotic process;GO:0045944 positive regulation of transcription by RNA polymerase II;GO:0048026 positive regulation o…	GO:0001533 cornified envelope;GO:0001650 fibrillar center;GO:0001651 dense fibrillar component;GO:0005634 nucleus;GO:0005654 nucleoplasm;GO:0005681 spliceosomal complex;GO:0005730 nucleolus;GO:0005737 cytoplasm;GO:0005938 cell cortex;GO:0009986 cell surface;GO:1990904 ribonucleoprotein complex	GO:0003697 single-stranded DNA binding;GO:0003723 RNA binding;GO:0005102 signaling receptor binding;GO:0005509 calcium ion binding;GO:0008022 protein C-terminus binding;GO:0035368 selenocysteine insertion sequence binding;GO:0042134 rRNA primary transcript binding;GO:0042162 telomeric DNA binding;GO:0042393 histone binding;GO:0042802 identical protein binding;GO:0043236 laminin binding;GO:0043565…	A: RNA processing and modification;J: Translation, ribosomal structure and biogenesis	K11294	--	IPR000504: RNA recognition motif domain;IPR034233: Nucleolin, RNA recognition motif 2;IPR035979: RNA-binding domain superfamily;IPR012677: Nucleotide-binding alpha-beta plait domain superfamily;IPR034235: Nucleolin, RNA recognition motif 4;IPR034230: Nucleolin, RNA recognition motif 1;IPR034234: Nucleolin, RNA recognition motif 3	Nucleus	--
P62832	Large ribosomal subunit protein uL14 OS=Rattus norvegicus OX=10116 GN=Rpl23 PE=2 SV=1	Rpl23	0.292783	0.171528	0.220609	0.144666	0	0	4.73451	0.044077	0.16696	up	GO:0006412 translation	GO:0005840 ribosome	GO:0003735 structural constituent of ribosome	J: Translation, ribosomal structure and biogenesis	K02894	ko03010: Ribosome;ko05171: Coronavirus disease - COVID-19	IPR036853: Ribosomal protein L14 superfamily;IPR000218: Ribosomal protein L14P;IPR019972: Ribosomal protein L14P, conserved site	Cytoplasm	--
A9UMV8	Histone H2A.J OS=Rattus norvegicus OX=10116 GN=H2aj PE=2 SV=1	H2aj	2.16583	3.48502	3.68241	1.13268	0.715969	0.115017	4.75297	0.0175159	0.122495	up	--	GO:0000786 nucleosome;GO:0005634 nucleus	GO:0003677 DNA binding;GO:0030527 structural constituent of chromatin;GO:0046982 protein heterodimerization activity	B: Chromatin structure and dynamics	K11251	ko03082: ATP-dependent chromatin remodeling;ko04217: Necroptosis;ko04613: Neutrophil extracellular trap formation;ko05034: Alcoholism;ko05322: Systemic lupus erythematosus	IPR007125: Histone H2A/H2B/H3;IPR002119: Histone H2A;IPR032454: Histone H2A, C-terminal domain;IPR009072: Histone-fold;IPR032458: Histone H2A conserved site	Nucleus	--
Q9HB97	Alpha-parvin OS=Rattus norvegicus OX=10116 GN=Parva PE=1 SV=2	Parva	0.723903	0.454912	0.407095	0.232051	0.0994289	0	4.78433	0.0303962	0.144599	up	GO:0002040 sprouting angiogenesis;GO:0003148 outflow tract septum morphogenesis;GO:0007155 cell adhesion;GO:0007163 establishment or maintenance of cell polarity;GO:0008360 regulation of cell shape;GO:0030031 cell projection assembly;GO:0030036 actin cytoskeleton organization;GO:0031532 actin cytoskeleton reorganization;GO:0034113 heterotypic cell-cell adhesion;GO:0034446 substrate adhesion-depen…	GO:0005634 nucleus;GO:0005737 cytoplasm;GO:0005886 plasma membrane;GO:0005925 focal adhesion;GO:0015629 actin cytoskeleton;GO:0030018 Z disc;GO:0030027 lamellipodium;GO:0032991 protein-containing complex	GO:0003779 actin binding;GO:0004860 protein kinase inhibitor activity;GO:0019904 protein domain specific binding;GO:0044877 protein-containing complex binding	Z: Cytoskeleton	K06275	ko04510: Focal adhesion	IPR028433: Parvin;IPR036872: CH domain superfamily;IPR001715: Calponin homology domain	Cytoplasm_Nucleus	--
A0A8I5ZLX1	Large ribosomal subunit protein eL22 OS=Rattus norvegicus OX=10116 GN=Rpl22 PE=1 SV=1	Rpl22	1.50053	1.09762	0.902411	0	0.493365	0.238218	4.78491	0.0165219	0.118355	up	GO:0006412 translation	GO:0005840 ribosome	GO:0003735 structural constituent of ribosome	J: Translation, ribosomal structure and biogenesis	K02891	ko03010: Ribosome;ko05171: Coronavirus disease - COVID-19	IPR002671: Ribosomal protein L22e;IPR038526: Ribosomal protein L22e superfamily	Nucleus	--
P67779	Prohibitin 1 OS=Rattus norvegicus OX=10116 GN=Phb1 PE=1 SV=1	Phb1	0.6348	0.766837	1.13104	0.411763	0.116798	0	4.79165	0.0270308	0.14068	up	GO:0000122 negative regulation of transcription by RNA polymerase II;GO:0002639 positive regulation of immunoglobulin production;GO:0007005 mitochondrion organization;GO:0007202 activation of phospholipase C activity;GO:0008285 negative regulation of cell population proliferation;GO:0010942 positive regulation of cell death;GO:0010944 negative regulation of transcription by competitive promoter b…	GO:0005654 nucleoplasm;GO:0005769 early endosome;GO:0005887 integral component of plasma membrane;GO:0009986 cell surface;GO:0035632 mitochondrial prohibitin complex	GO:0001850 complement component C3a binding;GO:0001851 complement component C3b binding;GO:0003714 transcription corepressor activity;GO:0008022 protein C-terminus binding;GO:0031871 proteinase activated receptor binding;GO:0042826 histone deacetylase binding;GO:0046982 protein heterodimerization activity	O: Posttranslational modification, protein turnover, chaperones	K17080	--	IPR036013: Band 7/SPFH domain superfamily;IPR000163: Prohibitin;IPR001107: Band 7 domain	Cytoplasm	--
P62912	Large ribosomal subunit protein eL32 OS=Rattus norvegicus OX=10116 GN=Rpl32 PE=1 SV=2	Rpl32	1.20095	1.21257	1.14627	0.37341	0.174997	0.192673	4.80352	0.00224569	0.0771995	up	GO:0006412 translation	GO:0022625 cytosolic large ribosomal subunit	GO:0003735 structural constituent of ribosome	J: Translation, ribosomal structure and biogenesis	K02912	ko03010: Ribosome;ko05171: Coronavirus disease - COVID-19	IPR001515: Ribosomal protein L32e;IPR018263: Ribosomal protein L32e, conserved site;IPR036351: Ribosomal protein L32e superfamily	Cytoplasm	--
P62755	Small ribosomal subunit protein eS6 OS=Rattus norvegicus OX=10116 GN=Rps6 PE=1 SV=1	Rps6	1.5829	1.4121	1.72406	0.345091	0.208624	0.427475	4.80953	0.000614699	0.0602654	up	GO:0006412 translation	GO:0005840 ribosome	GO:0003735 structural constituent of ribosome	J: Translation, ribosomal structure and biogenesis	K02991	ko01521: EGFR tyrosine kinase inhibitor resistance;ko03010: Ribosome;ko04066: HIF-1 signaling pathway;ko04150: mTOR signaling pathway;ko04151: PI3K-Akt signaling pathway;ko04371: Apelin signaling pathway;ko04714: Thermogenesis;ko04910: Insulin signaling pathway;ko05171: Coronavirus disease - COVID-19;ko05205: Proteoglycans in cancer	IPR018282: Ribosomal protein S6/S6e/A/B/2, conserved site;IPR001377: Ribosomal protein S6e;IPR014401: Ribosomal protein S6, eukaryotic	Cytoplasm	--
P62250	Small ribosomal subunit protein uS9 OS=Rattus norvegicus OX=10116 GN=Rps16 PE=1 SV=2	Rps16	2.02773	1.78662	1.74306	0.680433	0.449808	0	4.91701	0.00862786	0.0964845	up	GO:0006412 translation	GO:0005840 ribosome	GO:0003735 structural constituent of ribosome	J: Translation, ribosomal structure and biogenesis	K02960	ko03010: Ribosome;ko05171: Coronavirus disease - COVID-19	IPR020574: Ribosomal protein S9, conserved site;IPR014721: Ribosomal protein S5 domain 2-type fold, subgroup;IPR000754: Ribosomal protein S9;IPR020568: Ribosomal protein S5 domain 2-type fold	Cytoplasm	--
A0A8I5ZYB4	Probable ATP-dependent RNA helicase DDX5 OS=Rattus norvegicus OX=10116 GN=Ddx5 PE=1 SV=1	Ddx5	0.5357	0.561155	0.627001	0.222439	0.127934	0	4.92005	0.0100591	0.100777	up	GO:0000122 negative regulation of transcription by RNA polymerase II;GO:0000380 alternative mRNA splicing, via spliceosome;GO:0000381 regulation of alternative mRNA splicing, via spliceosome;GO:0000956 nuclear-transcribed mRNA catabolic process;GO:0001837 epithelial to mesenchymal transition;GO:0006357 regulation of transcription by RNA polymerase II;GO:0006606 protein import into nucleus;GO:0007…	GO:0005634 nucleus;GO:0071013 catalytic step 2 spliceosome;GO:1990904 ribonucleoprotein complex	GO:0003712 transcription coregulator activity;GO:0003723 RNA binding;GO:0003724 RNA helicase activity;GO:0003730 mRNA 3'-UTR binding;GO:0005516 calmodulin binding;GO:0019899 enzyme binding;GO:0035500 MH2 domain binding;GO:0036002 pre-mRNA binding;GO:0043021 ribonucleoprotein complex binding;GO:0046332 SMAD binding;GO:0048306 calcium-dependent protein binding;GO:0050681 nuclear androgen receptor b…	A: RNA processing and modification	K12823	ko03040: Spliceosome;ko05202: Transcriptional misregulation in cancer;ko05205: Proteoglycans in cancer	IPR011545: DEAD/DEAH box helicase domain;IPR000629: ATP-dependent RNA helicase DEAD-box, conserved site;IPR012587: RNA helicase p68 repeat;IPR001650: Helicase, C-terminal;IPR014001: Helicase superfamily 1/2, ATP-binding domain;IPR027417: P-loop containing nucleoside triphosphate hydrolase;IPR014014: RNA helicase, DEAD-box type, Q motif	Nucleus	--
P62278	Small ribosomal subunit protein uS15 OS=Rattus norvegicus OX=10116 GN=Rps13 PE=1 SV=2	Rps13	1.23387	1.07725	0.92309	0.462073	0.188015	0	4.97502	0.00864294	0.0964845	up	GO:0006412 translation	GO:0005840 ribosome	GO:0003735 structural constituent of ribosome	J: Translation, ribosomal structure and biogenesis	K02953	ko03010: Ribosome;ko05171: Coronavirus disease - COVID-19	IPR000589: Ribosomal protein S15;IPR012606: Ribosomal protein S13/S15, N-terminal;IPR023029: Ribosomal protein S15P;IPR009068: S15/NS1, RNA-binding	Cytoplasm	--
P98087	Cerebellin-2 OS=Rattus norvegicus OX=10116 GN=Cbln2 PE=2 SV=1	Cbln2	0.759821	0.484562	0.540276	0.277074	0.0778135	0	5.02879	0.0155214	0.114963	up	GO:0007416 synapse assembly;GO:0050808 synapse organization;GO:0051965 positive regulation of synapse assembly;GO:0098814 spontaneous synaptic transmission;GO:0099558 maintenance of synapse structure;GO:1905606 regulation of presynapse assembly	GO:0005615 extracellular space;GO:0045202 synapse;GO:0098978 glutamatergic synapse	--	--	K24235	--	IPR001073: C1q domain;IPR008983: Tumour necrosis factor-like domain superfamily	Mitochondrion	CS pos: 51-52. VKA-QN. Pr: 0.8464
P47198	Large ribosomal subunit protein eL22 OS=Rattus norvegicus OX=10116 GN=Rpl22 PE=2 SV=2	Rpl22	1.62188	1.19145	1.63462	0.235223	0.396312	0.251919	5.03473	0.00856188	0.0964845	up	GO:0002181 cytoplasmic translation;GO:0046632 alpha-beta T cell differentiation;GO:0099577 regulation of translation at presynapse, modulating synaptic transmission	GO:0005634 nucleus;GO:0005737 cytoplasm;GO:0005840 ribosome;GO:0022625 cytosolic large ribosomal subunit;GO:0022626 cytosolic ribosome;GO:0098793 presynapse;GO:0098978 glutamatergic synapse;GO:1990904 ribonucleoprotein complex	GO:0003723 RNA binding;GO:0003735 structural constituent of ribosome;GO:0008201 heparin binding;GO:0042802 identical protein binding;GO:0045182 translation regulator activity	J: Translation, ribosomal structure and biogenesis	K02891	ko03010: Ribosome;ko05171: Coronavirus disease - COVID-19	IPR038526: Ribosomal protein L22e superfamily;IPR002671: Ribosomal protein L22e	Nucleus	--
P20280	Large ribosomal subunit protein eL21 OS=Rattus norvegicus OX=10116 GN=Rpl21 PE=1 SV=3	Rpl21	0.512757	0.666004	0.59772	0	0	0.352607	5.03813	0.0426275	0.165114	up	GO:0006412 translation	GO:0005783 endoplasmic reticulum;GO:0005840 ribosome;GO:0022625 cytosolic large ribosomal subunit;GO:0022626 cytosolic ribosome	GO:0003735 structural constituent of ribosome	J: Translation, ribosomal structure and biogenesis	K02889	ko03010: Ribosome;ko05171: Coronavirus disease - COVID-19	IPR036948: Ribosomal protein L21 superfamily;IPR008991: Translation protein SH3-like domain superfamily;IPR001147: Ribosomal protein L21e;IPR018259: Ribosomal protein L21e, conserved site	Mitochondrion	--
Q32PX7	Far upstream element-binding protein 1 OS=Rattus norvegicus OX=10116 GN=Fubp1 PE=1 SV=1	Fubp1	0.584006	0.669432	0.86302	0	0.210306	0.20869	5.05127	0.00685984	0.0914344	up	GO:0006357 regulation of transcription by RNA polymerase II;GO:0010468 regulation of gene expression;GO:0010628 positive regulation of gene expression;GO:0048103 somatic stem cell division;GO:0048588 developmental cell growth;GO:0071222 cellular response to lipopolysaccharide;GO:0071425 hematopoietic stem cell proliferation;GO:1900149 positive regulation of Schwann cell migration	GO:0005634 nucleus;GO:0005737 cytoplasm;GO:0045202 synapse	GO:0000978 RNA polymerase II cis-regulatory region sequence-specific DNA binding;GO:0003729 mRNA binding	A: RNA processing and modification	K13210	--	IPR036612: K Homology domain, type 1 superfamily;IPR015096: Far upstream element-binding protein, C-terminal;IPR004088: K Homology domain, type 1;IPR004087: K Homology domain	Cytoplasm	--
P06866	Haptoglobin OS=Rattus norvegicus OX=10116 GN=Hp PE=1 SV=3	Hp	299.768	397.681	544.852	81.8762	77.8164	79.0386	5.20377	0.0424301	0.165114	up	GO:0001666 response to hypoxia;GO:0001889 liver development;GO:0002376 immune system process;GO:0002526 acute inflammatory response;GO:0006953 acute-phase response;GO:0007219 Notch signaling pathway;GO:0007283 spermatogenesis;GO:0007568 aging;GO:0009408 response to heat;GO:0009410 response to xenobiotic stimulus;GO:0009617 response to bacterium;GO:0010033 response to organic substance;GO:0010165 …	GO:0005615 extracellular space;GO:0005783 endoplasmic reticulum;GO:0005794 Golgi apparatus;GO:0031838 haptoglobin-hemoglobin complex;GO:0072562 blood microparticle	GO:0004252 serine-type endopeptidase activity;GO:0016209 antioxidant activity;GO:0030492 hemoglobin binding;GO:0042802 identical protein binding	E: Amino acid transport and metabolism	K16142	--	IPR043504: Peptidase S1, PA clan, chymotrypsin-like fold;IPR000436: Sushi/SCR/CCP domain;IPR001254: Serine proteases, trypsin domain;IPR008292: Haptoglobin;IPR009003: Peptidase S1, PA clan;IPR035976: Sushi/SCR/CCP superfamily;IPR001314: Peptidase S1A, chymotrypsin family	Extracell	CS pos: 18-19. LFA-VE. Pr: 0.7012
A0A096MIX2	RNA helicase OS=Rattus norvegicus OX=10116 GN=Ddx17 PE=3 SV=2	Ddx17	1.84911	1.7614	1.70739	0.727501	0.28485	0	5.25301	0.0180451	0.122842	up	GO:0000380 alternative mRNA splicing, via spliceosome;GO:0000381 regulation of alternative mRNA splicing, via spliceosome;GO:0001837 epithelial to mesenchymal transition;GO:0010586 miRNA metabolic process;GO:0030520 intracellular estrogen receptor signaling pathway;GO:0030521 androgen receptor signaling pathway;GO:0045944 positive regulation of transcription by RNA polymerase II;GO:2001014 regula…	GO:0016607 nuclear speck	GO:0003676 nucleic acid binding;GO:0003713 transcription coactivator activity;GO:0003724 RNA helicase activity;GO:0005524 ATP binding;GO:0016787 hydrolase activity	A: RNA processing and modification	K12823	ko03040: Spliceosome;ko05202: Transcriptional misregulation in cancer;ko05205: Proteoglycans in cancer	IPR001650: Helicase, C-terminal;IPR027417: P-loop containing nucleoside triphosphate hydrolase;IPR011545: DEAD/DEAH box helicase domain;IPR014001: Helicase superfamily 1/2, ATP-binding domain;IPR000629: ATP-dependent RNA helicase DEAD-box, conserved site;IPR046330: DEAD box protein 17, ATP-binding domain;IPR014014: RNA helicase, DEAD-box type, Q motif	Nucleus	--
D3ZIK1	Lin-28 homolog B OS=Rattus norvegicus OX=10116 GN=Lin28b PE=3 SV=1	Lin28b	79.6666	58.0721	46.2603	23.8954	9.06091	1.91717	5.27618	0.0178969	0.122842	up	GO:0010587 miRNA catabolic process;GO:0031054 pre-miRNA processing;GO:0031123 RNA 3'-end processing;GO:0050779 RNA destabilization;GO:2000627 positive regulation of miRNA catabolic process;GO:2000632 negative regulation of pre-miRNA processing;GO:2000635 negative regulation of primary miRNA processing	GO:0005634 nucleus;GO:0005654 nucleoplasm;GO:0005730 nucleolus;GO:0005737 cytoplasm;GO:0005829 cytosol	GO:0003723 RNA binding;GO:0003729 mRNA binding;GO:0008270 zinc ion binding;GO:1990837 sequence-specific double-stranded DNA binding	J: Translation, ribosomal structure and biogenesis	K18754	--	IPR002059: Cold-shock protein, DNA-binding;IPR001878: Zinc finger, CCHC-type;IPR036875: Zinc finger, CCHC-type superfamily;IPR012340: Nucleic acid-binding, OB-fold;IPR011129: Cold shock domain	Nucleus	--
P26772	10 kDa heat shock protein, mitochondrial OS=Rattus norvegicus OX=10116 GN=Hspe1 PE=1 SV=3	Hspe1	3.08963	3.48973	5.10279	0.817274	0.687394	0.692521	5.31686	0.0353078	0.152668	up	GO:0051085 chaperone cofactor-dependent protein refolding	GO:0005739 mitochondrion;GO:0005759 mitochondrial matrix	GO:0005524 ATP binding;GO:0046872 metal ion binding;GO:0051082 unfolded protein binding;GO:0051087 chaperone binding;GO:0140662 ATP-dependent protein folding chaperone	O: Posttranslational modification, protein turnover, chaperones	K04078	--	IPR020818: GroES chaperonin family;IPR018369: Chaperonin GroES, conserved site;IPR011032: GroES-like superfamily;IPR037124: GroES chaperonin superfamily	Mitochondrion	--
Q4FZT9	26S proteasome non-ATPase regulatory subunit 2 OS=Rattus norvegicus OX=10116 GN=Psmd2 PE=1 SV=1	Psmd2	0.281348	0.212314	0.36675	0.16168	0	0	5.3217	0.0307004	0.144599	up	GO:0042176 regulation of protein catabolic process;GO:0043161 proteasome-mediated ubiquitin-dependent protein catabolic process	GO:0000502 proteasome complex;GO:0005634 nucleus;GO:0005838 proteasome regulatory particle;GO:0008540 proteasome regulatory particle, base subcomplex;GO:0022624 proteasome accessory complex;GO:0034515 proteasome storage granule	GO:0030234 enzyme regulator activity	O: Posttranslational modification, protein turnover, chaperones	K03028	ko03050: Proteasome;ko05010: Alzheimer disease;ko05012: Parkinson disease;ko05014: Amyotrophic lateral sclerosis;ko05016: Huntington disease;ko05017: Spinocerebellar ataxia;ko05020: Prion disease;ko05022: Pathways of neurodegeneration - multiple diseases;ko05169: Epstein-Barr virus infection	IPR016643: 26S proteasome regulatory complex, non-ATPase subcomplex, Rpn1 subunit;IPR002015: Proteasome/cyclosome repeat;IPR040892: RPN1, N-terminal;IPR041433: 26S proteasome non-ATPase regulatory subunit RPN1, C-terminal;IPR016024: Armadillo-type fold;IPR011989: Armadillo-like helical	Plasma membrane	--
A0A8I5YBG6	Protein LEG1 homolog OS=Rattus norvegicus OX=10116 GN=ENSRNOG00000068028 PE=3 SV=1	ENSRNOG00000068028	0.655446	0.417295	0.518054	0	0.298521	0	5.32892	0.0286504	0.142469	up	--	--	--	--	K25384	--	IPR008499: Leg1	Extracell	CS pos: 20-21. AVA-EI. Pr: 0.7649
P63159	High mobility group protein B1 OS=Rattus norvegicus OX=10116 GN=Hmgb1 PE=1 SV=2	Hmgb1	1.10679	1.19635	1.98338	0.347537	0.298442	0.157692	5.33369	0.0479909	0.172876	up	GO:0006281 DNA repair;GO:0006310 DNA recombination;GO:0006914 autophagy;GO:0006935 chemotaxis;GO:0006954 inflammatory response;GO:0045087 innate immune response;GO:0048584 positive regulation of response to stimulus	GO:0005576 extracellular region;GO:0005634 nucleus;GO:0005694 chromosome;GO:0005793 endoplasmic reticulum-Golgi intermediate compartment;GO:0005886 plasma membrane	GO:0003677 DNA binding	R: General function prediction only	K10802	ko03410: Base excision repair;ko04140: Autophagy - animal;ko04217: Necroptosis;ko04613: Neutrophil extracellular trap formation	IPR009071: High mobility group box domain;IPR036910: High mobility group box domain superfamily;IPR017967: HMG box A DNA-binding domain, conserved site	Nucleus	--
A0A8I6A800	G3BP stress granule assembly factor 1 OS=Rattus norvegicus OX=10116 GN=G3bp1 PE=1 SV=1	G3bp1	0.587967	0.698824	0.64371	0.361346	0	0	5.34253	0.0414644	0.165114	up	GO:0032481 positive regulation of type I interferon production;GO:0034063 stress granule assembly;GO:0051607 defense response to virus;GO:0062029 positive regulation of stress granule assembly;GO:0090090 negative regulation of canonical Wnt signaling pathway	GO:0005737 cytoplasm;GO:0005829 cytosol;GO:0010494 cytoplasmic stress granule;GO:1990904 ribonucleoprotein complex	GO:0003678 DNA helicase activity;GO:0003724 RNA helicase activity;GO:0003729 mRNA binding;GO:0033677 DNA/RNA helicase activity	T: Signal transduction mechanisms	K17265	ko04623: Cytosolic DNA-sensing pathway	IPR034374: G3BP1, RNA recognition motif;IPR000504: RNA recognition motif domain;IPR012677: Nucleotide-binding alpha-beta plait domain superfamily;IPR035979: RNA-binding domain superfamily;IPR032710: NTF2-like domain superfamily;IPR002075: Nuclear transport factor 2 domain;IPR018222: Nuclear transport factor 2, eukaryote	Mitochondrion	--
A0A8I5ZQ56	Splicing factor 1 OS=Rattus norvegicus OX=10116 GN=Sf1 PE=1 SV=1	Sf1	0.158381	0.31362	0.23764	0	0.131383	0	5.40132	0.0370989	0.15698	up	GO:0030238 male sex determination;GO:0030575 nuclear body organization;GO:0033327 Leydig cell differentiation;GO:0048024 regulation of mRNA splicing, via spliceosome;GO:0048662 negative regulation of smooth muscle cell proliferation;GO:0050810 regulation of steroid biosynthetic process	GO:0005634 nucleus;GO:0005681 spliceosomal complex;GO:0016604 nuclear body;GO:0089701 U2AF complex	GO:0003723 RNA binding;GO:0003729 mRNA binding;GO:0042802 identical protein binding	A: RNA processing and modification	K13095	--	IPR001878: Zinc finger, CCHC-type;IPR036612: K Homology domain, type 1 superfamily;IPR004088: K Homology domain, type 1;IPR032570: Splicing factor 1, helix-hairpin domain;IPR004087: K Homology domain	Nucleus	--
B5DFC8	Eukaryotic translation initiation factor 3 subunit C OS=Rattus norvegicus OX=10116 GN=Eif3c PE=1 SV=1	Eif3c	0.280802	0.313366	0.280793	0	0	0.159607	5.48197	0.0415702	0.165114	up	GO:0001732 formation of cytoplasmic translation initiation complex;GO:0006413 translational initiation;GO:0045727 positive regulation of translation;GO:1902416 positive regulation of mRNA binding	GO:0005852 eukaryotic translation initiation factor 3 complex;GO:0016282 eukaryotic 43S preinitiation complex;GO:0033290 eukaryotic 48S preinitiation complex;GO:0071541 eukaryotic translation initiation factor 3 complex, eIF3m	GO:0003723 RNA binding;GO:0003743 translation initiation factor activity;GO:0031369 translation initiation factor binding;GO:0043022 ribosome binding	J: Translation, ribosomal structure and biogenesis	K03252	--	IPR000717: Proteasome component (PCI) domain;IPR008905: Eukaryotic translation initiation factor 3 subunit C, N-terminal domain;IPR027516: Eukaryotic translation initiation factor 3 subunit C;IPR036390: Winged helix DNA-binding domain superfamily;IPR036388: Winged helix-like DNA-binding domain superfamily	Nucleus	--
Q68FS2	COP9 signalosome complex subunit 4 OS=Rattus norvegicus OX=10116 GN=Cops4 PE=1 SV=1	Cops4	0.244989	0.442758	0.351403	0.188943	0	0	5.4998	0.0294516	0.144117	up	GO:0000338 protein deneddylation	GO:0005634 nucleus;GO:0005737 cytoplasm;GO:0008021 synaptic vesicle;GO:0008180 COP9 signalosome;GO:0016607 nuclear speck;GO:0070161 anchoring junction	--	O: Posttranslational modification, protein turnover, chaperones;T: Signal transduction mechanisms	K12178	--	IPR041406: COP9 signalosome complex subunit 4, helix turn helix domain;IPR036388: Winged helix-like DNA-binding domain superfamily;IPR000717: Proteasome component (PCI) domain;IPR036390: Winged helix DNA-binding domain superfamily	Cytoplasm	--
Q07984	Translocon-associated protein subunit delta OS=Rattus norvegicus OX=10116 GN=Ssr4 PE=2 SV=1	Ssr4	0.482139	0.284767	0.292854	0	0	0.190506	5.56286	0.0328633	0.14812	up	--	GO:0005783 endoplasmic reticulum;GO:0005784 Sec61 translocon complex;GO:0012505 endomembrane system;GO:0016021 integral component of membrane	--	U: Intracellular trafficking, secretion, and vesicular transport	K04571	ko04141: Protein processing in endoplasmic reticulum	IPR008855: Translocon-associated	Plasma membrane	CS pos: 23-24. CSA-EA. Pr: 0.5507
B0BNA7	Eukaryotic translation initiation factor 3 subunit I OS=Rattus norvegicus OX=10116 GN=Eif3i PE=2 SV=1	Eif3i	0.59259	0.632982	0.994332	0.203084	0	0.194892	5.57798	0.0242232	0.135019	up	GO:0001732 formation of cytoplasmic translation initiation complex	GO:0005852 eukaryotic translation initiation factor 3 complex;GO:0016282 eukaryotic 43S preinitiation complex;GO:0033290 eukaryotic 48S preinitiation complex	GO:0003743 translation initiation factor activity	J: Translation, ribosomal structure and biogenesis;T: Signal transduction mechanisms	K03246	--	IPR027525: Eukaryotic translation initiation factor 3 subunit I;IPR001680: WD40 repeat;IPR019775: WD40 repeat, conserved site;IPR036322: WD40-repeat-containing domain superfamily;IPR015943: WD40/YVTN repeat-like-containing domain superfamily	Cytoplasm	--
A0A140TAI1	Ubiquilin 1 OS=Rattus norvegicus OX=10116 GN=Ubqln1 PE=4 SV=2	Ubqln1	0.517881	0.421099	0.837903	0.316987	0	0	5.60554	0.0431231	0.165804	up	GO:0000045 autophagosome assembly;GO:0030433 ubiquitin-dependent ERAD pathway;GO:0031398 positive regulation of protein ubiquitination;GO:0034140 negative regulation of toll-like receptor 3 signaling pathway;GO:0035973 aggrephagy;GO:0071456 cellular response to hypoxia;GO:0097352 autophagosome maturation;GO:1901340 negative regulation of store-operated calcium channel activity;GO:1902175 regulati…	GO:0005654 nucleoplasm;GO:0005776 autophagosome;GO:0005783 endoplasmic reticulum;GO:0005829 cytosol;GO:0005886 plasma membrane;GO:0016235 aggresome;GO:0031410 cytoplasmic vesicle;GO:0032991 protein-containing complex;GO:0048471 perinuclear region of cytoplasm	GO:0019900 kinase binding;GO:0031593 polyubiquitin modification-dependent protein binding;GO:0042802 identical protein binding	O: Posttranslational modification, protein turnover, chaperones;R: General function prediction only	K04523	ko04141: Protein processing in endoplasmic reticulum;ko05014: Amyotrophic lateral sclerosis	IPR000626: Ubiquitin-like domain;IPR015940: Ubiquitin-associated domain;IPR006636: Heat shock chaperonin-binding;IPR029071: Ubiquitin-like domain superfamily;IPR009060: UBA-like superfamily	Nucleus	--
P60123	RuvB-like 1 OS=Rattus norvegicus OX=10116 GN=Ruvbl1 PE=1 SV=1	Ruvbl1	1.14358	1.32177	0.942467	0.398679	0.205166	0	5.64352	0.00420816	0.0831805	up	GO:0000723 telomere maintenance;GO:0006275 regulation of DNA replication;GO:0006281 DNA repair;GO:0006310 DNA recombination;GO:0006338 chromatin remodeling;GO:0043967 histone H4 acetylation;GO:0043968 histone H2A acetylation;GO:0045995 regulation of embryonic development;GO:0051726 regulation of cell cycle;GO:0060382 regulation of DNA strand elongation;GO:0090263 positive regulation of canonical …	GO:0000786 nucleosome;GO:0000812 Swr1 complex;GO:0005829 cytosol;GO:0031011 Ino80 complex;GO:0035267 NuA4 histone acetyltransferase complex;GO:0071339 MLL1 complex;GO:0097255 R2TP complex;GO:0101031 chaperone complex;GO:0120293 dynein axonemal particle;GO:1990062 RPAP3/R2TP/prefoldin-like complex;GO:1990904 ribonucleoprotein complex	GO:0001094 TFIID-class transcription factor complex binding;GO:0003678 DNA helicase activity;GO:0003713 transcription coactivator activity;GO:0005524 ATP binding;GO:0016887 ATP hydrolysis activity;GO:0017025 TBP-class protein binding;GO:0043531 ADP binding;GO:0051117 ATPase binding	L: Replication, recombination and repair	K04499	ko03082: ATP-dependent chromatin remodeling;ko04310: Wnt signaling pathway	IPR027417: P-loop containing nucleoside triphosphate hydrolase;IPR003593: AAA+ ATPase domain;IPR042487: RuvBL1/2, DNA/RNA binding domain;IPR010339: TIP49, P-loop domain;IPR041048: RuvB-like, AAA-lid domain	Cytoplasm	--
Q64620	Serine/threonine-protein phosphatase 6 catalytic subunit OS=Rattus norvegicus OX=10116 GN=Ppp6c PE=2 SV=2	Ppp6c	0.234024	0.267734	0.204416	0.124252	0	0	5.68341	0.0277592	0.141337	up	--	--	GO:0017018 myosin phosphatase activity	D: Cell cycle control, cell division, chromosome partitioning;T: Signal transduction mechanisms	K15498	--	IPR006186: Serine/threonine-specific protein phosphatase/bis(5-nucleosyl)-tetraphosphatase;IPR004843: Calcineurin-like phosphoesterase domain, ApaH type;IPR029052: Metallo-dependent phosphatase-like	Extracell	--
P15865	Histone H1.4 OS=Rattus norvegicus OX=10116 GN=H1-4 PE=1 SV=3	H1-4	5.21175	4.96482	5.33145	0.906504	0.711385	1.07947	5.74935	9.44841e-06	0.0105881	up	GO:0000122 negative regulation of transcription by RNA polymerase II;GO:0006325 chromatin organization;GO:0006334 nucleosome assembly;GO:0006357 regulation of transcription by RNA polymerase II;GO:0030261 chromosome condensation;GO:0045910 negative regulation of DNA recombination;GO:0080182 histone H3-K4 trimethylation;GO:0098532 histone H3-K27 trimethylation	GO:0000785 chromatin;GO:0000786 nucleosome;GO:0000792 heterochromatin;GO:0005634 nucleus	GO:0000166 nucleotide binding;GO:0003677 DNA binding;GO:0003690 double-stranded DNA binding;GO:0005509 calcium ion binding;GO:0005524 ATP binding;GO:0005525 GTP binding;GO:0016208 AMP binding;GO:0030527 structural constituent of chromatin;GO:0031490 chromatin DNA binding;GO:0031492 nucleosomal DNA binding;GO:0032564 dATP binding;GO:0043531 ADP binding	B: Chromatin structure and dynamics	K11275	--	IPR005818: Linker histone H1/H5, domain H15;IPR005819: Linker histone H1/H5;IPR036390: Winged helix DNA-binding domain superfamily;IPR036388: Winged helix-like DNA-binding domain superfamily	Nucleus	--
P41123	Large ribosomal subunit protein eL13 OS=Rattus norvegicus OX=10116 GN=Rpl13 PE=1 SV=2	Rpl13	0.502514	0.402288	0.410311	0.228484	0	0	5.75583	0.0274629	0.141337	up	GO:0001824 blastocyst development;GO:0006412 translation;GO:0060348 bone development;GO:0097421 liver regeneration	GO:0022625 cytosolic large ribosomal subunit;GO:0022626 cytosolic ribosome	GO:0003723 RNA binding;GO:0003735 structural constituent of ribosome	J: Translation, ribosomal structure and biogenesis	K02873	ko03010: Ribosome;ko05171: Coronavirus disease - COVID-19	IPR001380: Ribosomal protein L13e;IPR018256: Ribosomal protein L13e, conserved site	Cytoplasm	--
P83941	Elongin-C OS=Rattus norvegicus OX=10116 GN=Eloc PE=1 SV=1	Eloc	0.251096	0.191936	0.237973	0.116985	0	0	5.82132	0.0251857	0.137004	up	GO:0006511 ubiquitin-dependent protein catabolic process	--	--	K: Transcription	K03872	ko04066: HIF-1 signaling pathway;ko04120: Ubiquitin mediated proteolysis;ko05170: Human immunodeficiency virus 1 infection;ko05200: Pathways in cancer;ko05211: Renal cell carcinoma	IPR016073: SKP1 component, POZ domain;IPR011333: SKP1/BTB/POZ domain superfamily;IPR001232: S-phase kinase-associated protein 1-like	Extracell	--
P23358	Large ribosomal subunit protein uL11 OS=Rattus norvegicus OX=10116 GN=Rpl12 PE=2 SV=1	Rpl12	0.883342	0.689011	0.862894	0.220305	0	0.194284	5.87389	0.00202887	0.0771995	up	GO:0006412 translation	GO:0005840 ribosome	GO:0003735 structural constituent of ribosome	J: Translation, ribosomal structure and biogenesis	K02870	ko03010: Ribosome;ko05171: Coronavirus disease - COVID-19	IPR000911: Ribosomal protein L11/L12;IPR036769: Ribosomal protein L11, C-terminal domain superfamily;IPR036796: Ribosomal protein L11/L12, N-terminal domain superfamily;IPR020785: Ribosomal protein L11, conserved site;IPR020783: Ribosomal protein L11, C-terminal;IPR020784: Ribosomal protein L11, N-terminal	Cytoplasm	--
P29314	Small ribosomal subunit protein uS4 OS=Rattus norvegicus OX=10116 GN=Rps9 PE=1 SV=4	Rps9	1.40957	1.14247	0.81325	0.377882	0	0.17328	6.10581	0.0148391	0.112729	up	GO:0006412 translation	GO:0015935 small ribosomal subunit	GO:0003735 structural constituent of ribosome;GO:0019843 rRNA binding	J: Translation, ribosomal structure and biogenesis	K02997	ko03010: Ribosome;ko05171: Coronavirus disease - COVID-19	IPR005710: Ribosomal protein S4/S9, eukaryotic/archaeal;IPR018079: Ribosomal protein S4, conserved site;IPR036986: RNA-binding S4 domain superfamily;IPR001912: Ribosomal protein S4/S9, N-terminal;IPR002942: RNA-binding S4 domain	Cytoplasm	--
P35434	ATP synthase subunit delta, mitochondrial OS=Rattus norvegicus OX=10116 GN=Atp5f1d PE=1 SV=2	Atp5f1d	0.950761	0.869701	0.864385	0.439475	0	0	6.10922	0.0324092	0.147115	up	GO:0006754 ATP biosynthetic process;GO:0009060 aerobic respiration;GO:0015986 proton motive force-driven ATP synthesis;GO:0033615 mitochondrial proton-transporting ATP synthase complex assembly;GO:0042776 proton motive force-driven mitochondrial ATP synthesis;GO:0046034 ATP metabolic process;GO:1904638 response to resveratrol	GO:0000275 mitochondrial proton-transporting ATP synthase complex, catalytic sector F(1);GO:0005743 mitochondrial inner membrane;GO:0005753 mitochondrial proton-transporting ATP synthase complex;GO:0045259 proton-transporting ATP synthase complex;GO:0045261 proton-transporting ATP synthase complex, catalytic core F(1)	GO:0044877 protein-containing complex binding;GO:0046933 proton-transporting ATP synthase activity, rotational mechanism	C: Energy production and conversion	K02134	ko00190: Oxidative phosphorylation;ko01100: Metabolic pathways;ko04714: Thermogenesis;ko05010: Alzheimer disease;ko05012: Parkinson disease;ko05014: Amyotrophic lateral sclerosis;ko05016: Huntington disease;ko05020: Prion disease;ko05022: Pathways of neurodegeneration - multiple diseases;ko05208: Chemical carcinogenesis - reactive oxygen species;ko05415: Diabetic cardiomyopathy	IPR001469: ATP synthase, F1 complex, delta/epsilon subunit;IPR036794: ATP synthase delta/epsilon subunit, C-terminal domain superfamily;IPR036771: F0F1 ATP synthase delta/epsilon subunit, N-terminal;IPR020546: ATP synthase, F1 complex, delta/epsilon subunit, N-terminal	Mitochondrion	--
A0A8I6AI98	Ig-like domain-containing protein OS=Rattus norvegicus OX=10116 GN=ENSRNOG00000070565 PE=4 SV=1	ENSRNOG00000070565	2.84849	2.89484	3.97962	0.615708	0.481447	0.491638	6.11971	0.0170112	0.120486	up	--	--	--	--	--	--	IPR013106: Immunoglobulin V-set domain;IPR036179: Immunoglobulin-like domain superfamily;IPR013783: Immunoglobulin-like fold;IPR007110: Immunoglobulin-like domain	Extracell	CS pos: 19-20. SLS-QV. Pr: 0.5614
P62425	Large ribosomal subunit protein eL8 OS=Rattus norvegicus OX=10116 GN=Rpl7a PE=1 SV=2	Rpl7a	0.444873	0.473906	0.349155	0.1976	0	0	6.41668	0.0159296	0.115874	up	GO:0042254 ribosome biogenesis	GO:0022625 cytosolic large ribosomal subunit	GO:0003723 RNA binding	J: Translation, ribosomal structure and biogenesis	K02936	ko03010: Ribosome;ko05171: Coronavirus disease - COVID-19	IPR004037: Ribosomal protein L7Ae conserved site;IPR018492: Ribosomal protein L7Ae/L8/Nhp2 family;IPR001921: Ribosomal protein L7A/L8;IPR029064: 50S ribosomal protein L30e-like;IPR004038: Ribosomal protein L7Ae/L30e/S12e/Gadd45	Cytoplasm	--
D3ZXH7	Aly/REF export factor OS=Rattus norvegicus OX=10116 GN=Alyref PE=1 SV=1	Alyref	0.313195	0.450707	0.546428	0.201375	0	0	6.5069	0.0178788	0.122842	up	GO:0000018 regulation of DNA recombination;GO:0006405 RNA export from nucleus;GO:0006406 mRNA export from nucleus;GO:0031297 replication fork processing;GO:0032786 positive regulation of DNA-templated transcription, elongation;GO:0046784 viral mRNA export from host cell nucleus	GO:0000346 transcription export complex;GO:0005634 nucleus;GO:0005737 cytoplasm;GO:0071013 catalytic step 2 spliceosome	GO:0003697 single-stranded DNA binding;GO:0003723 RNA binding;GO:0003729 mRNA binding;GO:0062153 C5-methylcytidine-containing RNA binding	A: RNA processing and modification	K12881	ko03013: Nucleocytoplasmic transport;ko03015: mRNA surveillance pathway;ko03040: Spliceosome;ko05014: Amyotrophic lateral sclerosis;ko05168: Herpes simplex virus 1 infection	IPR012677: Nucleotide-binding alpha-beta plait domain superfamily;IPR000504: RNA recognition motif domain;IPR035979: RNA-binding domain superfamily	Cytoplasm	--
Q6P747	Heterochromatin protein 1-binding protein 3 OS=Rattus norvegicus OX=10116 GN=Hp1bp3 PE=1 SV=1	Hp1bp3	0.566644	0.248924	0.39513	0.183665	0	0	6.59188	0.043522	0.166657	up	GO:0006334 nucleosome assembly;GO:0006355 regulation of transcription, DNA-templated;GO:0042127 regulation of cell population proliferation;GO:0070828 heterochromatin organization;GO:0071456 cellular response to hypoxia;GO:0097298 regulation of nucleus size	GO:0000786 nucleosome;GO:0005634 nucleus;GO:0005694 chromosome	GO:0003677 DNA binding;GO:0030527 structural constituent of chromatin;GO:0031491 nucleosome binding	B: Chromatin structure and dynamics	K26243	--	IPR036388: Winged helix-like DNA-binding domain superfamily;IPR005819: Linker histone H1/H5;IPR005818: Linker histone H1/H5, domain H15;IPR036390: Winged helix DNA-binding domain superfamily	Nucleus	--
Q5M9G3	Caprin-1 OS=Rattus norvegicus OX=10116 GN=Caprin1 PE=1 SV=2	Caprin1	0.90842	1.12633	1.55638	0.534429	0	0	6.71958	0.017568	0.122495	up	--	--	--	--	K18743	--	IPR022070: Cytoplasmic activation/proliferation-associated protein-1 C term;IPR041637: Caprin-1 dimerization domain	Nucleus	--
F1M3Y4	RCG64257-like OS=Rattus norvegicus OX=10116 GN=Igkvl7 PE=4 SV=4	Igkvl7	13.3231	9.94523	7.71942	1.95219	1.36233	1.28009	6.74435	0.0308323	0.144858	up	GO:0006955 immune response	GO:0005615 extracellular space	--	--	K06553	--	IPR013106: Immunoglobulin V-set domain;IPR013783: Immunoglobulin-like fold;IPR036179: Immunoglobulin-like domain superfamily;IPR007110: Immunoglobulin-like domain;IPR003599: Immunoglobulin subtype	Extracell	CS pos: 29-30. ADG-DT. Pr: 0.9035
Q794E4	Heterogeneous nuclear ribonucleoprotein F OS=Rattus norvegicus OX=10116 GN=Hnrnpf PE=1 SV=3	Hnrnpf	1.44933	1.61756	0.752982	0.169629	0.396328	0	6.7494	0.0387094	0.161199	up	--	GO:0005654 nucleoplasm	GO:0003723 RNA binding	A: RNA processing and modification	K12898	--	IPR035979: RNA-binding domain superfamily;IPR012677: Nucleotide-binding alpha-beta plait domain superfamily;IPR000504: RNA recognition motif domain;IPR012996: Zinc finger, CHHC-type	Nucleus	--
A7VJC2	Heterogeneous nuclear ribonucleoproteins A2/B1 OS=Rattus norvegicus OX=10116 GN=Hnrnpa2b1 PE=1 SV=1	Hnrnpa2b1	5.43	6.31955	7.60736	1.45903	0.743094	0.661978	6.75845	0.00634774	0.0913311	up	GO:0000122 negative regulation of transcription by RNA polymerase II;GO:0000398 mRNA splicing, via spliceosome;GO:0006397 mRNA processing;GO:0006406 mRNA export from nucleus;GO:0008584 male gonad development;GO:0016233 telomere capping;GO:0030324 lung development;GO:0031053 primary miRNA processing;GO:0044806 G-quadruplex DNA unwinding;GO:0048025 negative regulation of mRNA splicing, via spliceos…	GO:0000781 chromosome, telomeric region;GO:0000785 chromatin;GO:0005634 nucleus;GO:0005681 spliceosomal complex;GO:0005737 cytoplasm;GO:0015030 Cajal body;GO:0016363 nuclear matrix;GO:0043005 neuron projection;GO:0043025 neuronal cell body;GO:0043204 perikaryon;GO:0070062 extracellular exosome;GO:0071013 catalytic step 2 spliceosome;GO:0071598 neuronal ribonucleoprotein granule;GO:0098978 glutama…	GO:0001069 regulatory region RNA binding;GO:0003723 RNA binding;GO:0003730 mRNA 3'-UTR binding;GO:0035198 miRNA binding;GO:0043047 single-stranded telomeric DNA binding;GO:0070182 DNA polymerase binding;GO:0097157 pre-mRNA intronic binding;GO:0098505 G-rich strand telomeric DNA binding;GO:1990247 N6-methyladenosine-containing RNA binding;GO:1990715 mRNA CDS binding	R: General function prediction only	K13158	ko05014: Amyotrophic lateral sclerosis	IPR000504: RNA recognition motif domain;IPR035979: RNA-binding domain superfamily;IPR012677: Nucleotide-binding alpha-beta plait domain superfamily;IPR034486: hnRNP A2/B1, RNA recognition motif 1	Nucleus	--
Q9QZR6	Septin-9 OS=Rattus norvegicus OX=10116 GN=Septin9 PE=1 SV=1	Septin9	0.532987	0.41742	0.326087	0	0.188185	0	6.7832	0.0139396	0.111132	up	GO:0008104 protein localization;GO:0061640 cytoskeleton-dependent cytokinesis;GO:1902857 positive regulation of non-motile cilium assembly	GO:0001725 stress fiber;GO:0005874 microtubule;GO:0005930 axoneme;GO:0005940 septin ring;GO:0015630 microtubule cytoskeleton;GO:0031105 septin complex;GO:0032153 cell division site;GO:0048471 perinuclear region of cytoplasm;GO:0097730 non-motile cilium	GO:0003924 GTPase activity;GO:0005525 GTP binding;GO:0060090 molecular adaptor activity	D: Cell cycle control, cell division, chromosome partitioning;T: Signal transduction mechanisms;Z: Cytoskeleton	K16938	ko05100: Bacterial invasion of epithelial cells	IPR027417: P-loop containing nucleoside triphosphate hydrolase;IPR030379: Septin-type guanine nucleotide-binding (G) domain;IPR016491: Septin	Cytoplasm	--
P62961	Y-box-binding protein 1 OS=Rattus norvegicus OX=10116 GN=Ybx1 PE=2 SV=3	Ybx1	0.906997	1.45448	1.83697	0.218947	0.223652	0.172734	6.82305	0.0469856	0.172643	up	GO:0045944 positive regulation of transcription by RNA polymerase II;GO:0051031 tRNA transport;GO:0070934 CRD-mediated mRNA stabilization;GO:1900152 negative regulation of nuclear-transcribed mRNA catabolic process, deadenylation-dependent decay;GO:1903608 protein localization to cytoplasmic stress granule;GO:1990428 miRNA transport;GO:2000767 positive regulation of cytoplasmic translation	GO:0005689 U12-type spliceosomal complex;GO:0005783 endoplasmic reticulum;GO:0005829 cytosol;GO:0005886 plasma membrane;GO:0010494 cytoplasmic stress granule;GO:0070062 extracellular exosome;GO:0070937 CRD-mediated mRNA stability complex	GO:0035198 miRNA binding;GO:0051020 GTPase binding;GO:0062153 C5-methylcytidine-containing RNA binding;GO:1990837 sequence-specific double-stranded DNA binding	J: Translation, ribosomal structure and biogenesis	K09276	--	IPR002059: Cold-shock protein, DNA-binding;IPR019844: Cold-shock (CSD) domain;IPR012340: Nucleic acid-binding, OB-fold;IPR011129: Cold shock domain	Nucleus	--
A0A8I5Y1J2	Peptidyl-prolyl cis-trans isomerase OS=Rattus norvegicus OX=10116 GN=ENSRNOG00000067128 PE=3 SV=1	ENSRNOG00000067128	5.2843	4.6716	5.66606	1.19919	0.511954	0.495849	7.0784	0.000353935	0.0557043	up	--	--	--	O: Posttranslational modification, protein turnover, chaperones	K03767	ko03250: Viral life cycle - HIV-1;ko04217: Necroptosis	IPR029000: Cyclophilin-like domain superfamily;IPR002130: Cyclophilin-type peptidyl-prolyl cis-trans isomerase domain	Extracell	--
Q8VHV7	Heterogeneous nuclear ribonucleoprotein H OS=Rattus norvegicus OX=10116 GN=Hnrnph1 PE=1 SV=2	Hnrnph1	1.01579	1.19691	1.84857	0.317481	0	0.2446	7.22544	0.0313482	0.146354	up	GO:0006396 RNA processing;GO:0006397 mRNA processing;GO:0008380 RNA splicing;GO:0043484 regulation of RNA splicing;GO:0098761 cellular response to interleukin-7;GO:1901653 cellular response to peptide	GO:0005634 nucleus;GO:0005654 nucleoplasm;GO:0014069 postsynaptic density;GO:0071013 catalytic step 2 spliceosome;GO:1990904 ribonucleoprotein complex	GO:0003723 RNA binding;GO:0019899 enzyme binding;GO:0042802 identical protein binding	A: RNA processing and modification	K12898	--	IPR000504: RNA recognition motif domain;IPR035979: RNA-binding domain superfamily;IPR012677: Nucleotide-binding alpha-beta plait domain superfamily;IPR012996: Zinc finger, CHHC-type	Nucleus	--
A0A8I6A9Y1	Splicing factor U2AF subunit OS=Rattus norvegicus OX=10116 GN=U2af2 PE=1 SV=1	U2af2	0.690707	0.546627	0.751431	0.131318	0	0.14294	7.25145	0.00223187	0.0771995	up	GO:0000398 mRNA splicing, via spliceosome;GO:0008380 RNA splicing;GO:0031397 negative regulation of protein ubiquitination;GO:0033120 positive regulation of RNA splicing;GO:0048025 negative regulation of mRNA splicing, via spliceosome	GO:0000243 commitment complex;GO:0005634 nucleus;GO:0005681 spliceosomal complex;GO:0016607 nuclear speck;GO:0071004 U2-type prespliceosome;GO:0089701 U2AF complex	GO:0008187 poly-pyrimidine tract binding;GO:0019899 enzyme binding;GO:0030628 pre-mRNA 3'-splice site binding;GO:0070742 C2H2 zinc finger domain binding	A: RNA processing and modification	K12837	ko03040: Spliceosome	IPR012677: Nucleotide-binding alpha-beta plait domain superfamily;IPR000504: RNA recognition motif domain;IPR035979: RNA-binding domain superfamily;IPR006529: U2 snRNP auxilliary factor, large subunit, splicing factor	Nucleus	--
A0A8I5ZTK7	Ig-like domain-containing protein OS=Rattus norvegicus OX=10116 GN=ENSRNOG00000069828 PE=4 SV=1	ENSRNOG00000069828	0.399595	0.41866	0.367098	0	0	0.160473	7.38661	0.0176676	0.122495	up	--	--	--	--	--	--	IPR003599: Immunoglobulin subtype;IPR013106: Immunoglobulin V-set domain;IPR007110: Immunoglobulin-like domain;IPR013783: Immunoglobulin-like fold;IPR036179: Immunoglobulin-like domain superfamily	Extracell	CS pos: 20-21. TSG-DV. Pr: 0.9726
B5DF91	ELAV-like protein 1 OS=Rattus norvegicus OX=10116 GN=Elavl1 PE=1 SV=1	Elavl1	0.654393	0.607055	0.843643	0	0.284228	0	7.40636	0.00838638	0.0964845	up	GO:0006606 protein import into nucleus;GO:0016441 post-transcriptional gene silencing;GO:0045727 positive regulation of translation;GO:0051260 protein homooligomerization;GO:0060965 negative regulation of miRNA-mediated gene silencing;GO:0070935 3'-UTR-mediated mRNA stabilization;GO:2000036 regulation of stem cell population maintenance	GO:0005654 nucleoplasm;GO:0005783 endoplasmic reticulum;GO:0005829 cytosol;GO:0010494 cytoplasmic stress granule;GO:0016528 sarcoplasm;GO:0031410 cytoplasmic vesicle;GO:0098794 postsynapse;GO:0098978 glutamatergic synapse;GO:1990904 ribonucleoprotein complex	GO:0003725 double-stranded RNA binding;GO:0019901 protein kinase binding;GO:0035198 miRNA binding;GO:0035925 mRNA 3'-UTR AU-rich region binding;GO:0042803 protein homodimerization activity;GO:0106222 lncRNA binding	A: RNA processing and modification	K13088	ko04152: AMPK signaling pathway;ko04657: IL-17 signaling pathway	IPR000504: RNA recognition motif domain;IPR034775: Splicing factor ELAV/Hu, RNA recognition motif 1;IPR012677: Nucleotide-binding alpha-beta plait domain superfamily;IPR006548: Splicing factor ELAV/Hu;IPR035979: RNA-binding domain superfamily;IPR002343: Paraneoplastic encephalomyelitis antigen;IPR034996: HuR, RNA recognition motif 2	Nucleus	--
Q9ERL1	Cytochrome b-245 heavy chain OS=Rattus norvegicus OX=10116 GN=Cybb PE=4 SV=2	Cybb	0.572485	0.540554	0.698293	0.239826	0	0	7.55268	0.00874642	0.0965608	up	GO:0006801 superoxide metabolic process;GO:0006952 defense response;GO:0006954 inflammatory response;GO:0007584 response to nutrient;GO:0009410 response to xenobiotic stimulus;GO:0032760 positive regulation of tumor necrosis factor production;GO:0042554 superoxide anion generation;GO:0045087 innate immune response;GO:0045730 respiratory burst;GO:0045766 positive regulation of angiogenesis;GO:0050…	GO:0005635 nuclear envelope;GO:0005737 cytoplasm;GO:0005783 endoplasmic reticulum;GO:0005791 rough endoplasmic reticulum;GO:0005794 Golgi apparatus;GO:0005886 plasma membrane;GO:0005887 integral component of plasma membrane;GO:0030425 dendrite;GO:0043020 NADPH oxidase complex;GO:0043025 neuronal cell body;GO:0045335 phagocytic vesicle	GO:0009055 electron transfer activity;GO:0016175 superoxide-generating NAD(P)H oxidase activity;GO:0020037 heme binding;GO:0046982 protein heterodimerization activity;GO:0050660 flavin adenine dinucleotide binding	P: Inorganic ion transport and metabolism;Q: Secondary metabolites biosynthesis, transport and catabolism	K21421	ko04066: HIF-1 signaling pathway;ko04145: Phagosome;ko04216: Ferroptosis;ko04217: Necroptosis;ko04613: Neutrophil extracellular trap formation;ko04621: NOD-like receptor signaling pathway;ko04670: Leukocyte transendothelial migration;ko04933: AGE-RAGE signaling pathway in diabetic complications;ko05010: Alzheimer disease;ko05020: Prion disease;ko05022: Pathways of neurodegeneration - multiple dis…	IPR013130: Ferric reductase transmembrane component-like domain;IPR017927: FAD-binding domain, ferredoxin reductase-type;IPR013121: Ferric reductase, NAD binding domain;IPR039261: Ferredoxin-NADP reductase (FNR), nucleotide-binding domain;IPR000778: Cytochrome b245, heavy chain;IPR013112: FAD-binding 8;IPR017938: Riboflavin synthase-like beta-barrel	Plasma membrane	--
A0A8I6ACF6	Poly(A) binding protein, cytoplasmic 4 OS=Rattus norvegicus OX=10116 GN=Pabpc4 PE=1 SV=1	Pabpc4	0.469763	0.561581	0.483118	0.198628	0	0	7.62463	0.0117427	0.102968	up	GO:0043488 regulation of mRNA stability;GO:0061515 myeloid cell development	GO:0005634 nucleus;GO:0005737 cytoplasm;GO:0005829 cytosol;GO:0010494 cytoplasmic stress granule;GO:1990904 ribonucleoprotein complex	GO:0003723 RNA binding;GO:0003729 mRNA binding;GO:0003730 mRNA 3'-UTR binding;GO:0008143 poly(A) binding;GO:0008266 poly(U) RNA binding	A: RNA processing and modification;J: Translation, ribosomal structure and biogenesis	K13126	ko03015: mRNA surveillance pathway;ko03018: RNA degradation	IPR012677: Nucleotide-binding alpha-beta plait domain superfamily;IPR035979: RNA-binding domain superfamily;IPR000504: RNA recognition motif domain;IPR003954: RNA recognition motif domain, eukaryote;IPR006515: Polyadenylate binding protein, human types 1, 2, 3, 4;IPR045305: PABP, RNA recognition motif 2	Nucleus	--
P10860	Glutamate dehydrogenase 1, mitochondrial OS=Rattus norvegicus OX=10116 GN=Glud1 PE=1 SV=2	Glud1	0.316328	0.430328	0.71494	0.187746	0	0	7.78498	0.0497705	0.175671	up	GO:0006537 glutamate biosynthetic process;GO:0006538 glutamate catabolic process;GO:0006541 glutamine metabolic process;GO:0007616 long-term memory;GO:0010044 response to aluminum ion;GO:0021549 cerebellum development;GO:0032024 positive regulation of insulin secretion;GO:0072350 tricarboxylic acid metabolic process	GO:0005737 cytoplasm;GO:0005739 mitochondrion;GO:0005759 mitochondrial matrix;GO:0005783 endoplasmic reticulum	GO:0004352 glutamate dehydrogenase (NAD+) activity;GO:0004353 glutamate dehydrogenase [NAD(P)+] activity;GO:0004354 glutamate dehydrogenase (NADP+) activity;GO:0005524 ATP binding;GO:0005525 GTP binding;GO:0019899 enzyme binding;GO:0043531 ADP binding;GO:0070403 NAD+ binding;GO:0070728 leucine binding	E: Amino acid transport and metabolism	K00261	ko00220: Arginine biosynthesis;ko00250: Alanine, aspartate and glutamate metabolism;ko00910: Nitrogen metabolism;ko01100: Metabolic pathways;ko01200: Carbon metabolism;ko04217: Necroptosis;ko04964: Proximal tubule bicarbonate reclamation	IPR036291: NAD(P)-binding domain superfamily;IPR006096: Glutamate/phenylalanine/leucine/valine dehydrogenase, C-terminal;IPR033922: NAD(P) binding domain of glutamate dehydrogenase;IPR046346: Aminoacid dehydrogenase-like, N-terminal domain superfamily;IPR033524: Leu/Phe/Val dehydrogenases active site;IPR006097: Glutamate/phenylalanine/leucine/valine dehydrogenase, dimerisation domain;IPR006095: G…	Mitochondrion	--
Q27W02	Protein mago nashi homolog OS=Rattus norvegicus OX=10116 GN=Magoh PE=2 SV=1	Magoh	0.261065	0.312759	0.202115	0	0.0995817	0	7.79198	0.00811686	0.0964845	up	GO:0000184 nuclear-transcribed mRNA catabolic process, nonsense-mediated decay;GO:0000381 regulation of alternative mRNA splicing, via spliceosome;GO:0008380 RNA splicing;GO:2000622 regulation of nuclear-transcribed mRNA catabolic process, nonsense-mediated decay	GO:0071013 catalytic step 2 spliceosome;GO:1990501 exon-exon junction subcomplex mago-y14	--	A: RNA processing and modification	K12877	ko03013: Nucleocytoplasmic transport;ko03015: mRNA surveillance pathway;ko03040: Spliceosome	IPR004023: Mago nashi protein;IPR036605: Mago nashi superfamily	Cytoplasm	--
A0A0G2K865	Tumor protein D52 OS=Rattus norvegicus OX=10116 GN=Tpd52 PE=1 SV=2	Tpd52	0.404098	0.340596	0.404838	0.144553	0	0	7.95233	0.0101424	0.100777	up	GO:0008284 positive regulation of cell population proliferation;GO:0030183 B cell differentiation	GO:0005737 cytoplasm;GO:0005783 endoplasmic reticulum;GO:0045202 synapse;GO:0048471 perinuclear region of cytoplasm;GO:0098978 glutamatergic synapse	GO:0005509 calcium ion binding;GO:0042802 identical protein binding;GO:0042803 protein homodimerization activity	R: General function prediction only	--	--	IPR007327: Tumour protein D52	Cytoplasm	--
P60868	Small ribosomal subunit protein uS10 OS=Rattus norvegicus OX=10116 GN=Rps20 PE=1 SV=1	Rps20	0.906901	1.0403	0.655578	0.324329	0	0	8.02511	0.00830921	0.0964845	up	GO:0006412 translation	GO:0015935 small ribosomal subunit	GO:0003723 RNA binding;GO:0003735 structural constituent of ribosome	J: Translation, ribosomal structure and biogenesis	K02969	ko03010: Ribosome;ko05171: Coronavirus disease - COVID-19	IPR027486: Ribosomal protein S10 domain;IPR001848: Ribosomal protein S10;IPR018268: Ribosomal protein S10, conserved site;IPR036838: Ribosomal protein S10 domain superfamily;IPR005729: Ribosomal protein S10, eukaryotic/archaeal	Cytoplasm	--
P49242	Small ribosomal subunit protein eS1 OS=Rattus norvegicus OX=10116 GN=Rps3a PE=1 SV=2	Rps3a	0.557133	0.433873	0.299595	0.156084	0	0	8.26863	0.017685	0.122495	up	GO:0006412 translation;GO:0030154 cell differentiation	GO:0005634 nucleus;GO:0022627 cytosolic small ribosomal subunit	GO:0003735 structural constituent of ribosome	J: Translation, ribosomal structure and biogenesis	K02984	ko03010: Ribosome;ko05171: Coronavirus disease - COVID-19	IPR027500: 40S ribosomal protein S1/3, eukaryotes;IPR018281: Ribosomal protein S3Ae, conserved site;IPR001593: Ribosomal protein S3Ae	Nucleus	--
Q62733	Lamina-associated polypeptide 2, isoform beta OS=Rattus norvegicus OX=10116 GN=Tmpo PE=1 SV=3	Tmpo	0.39794	0.781297	0.552632	0.208637	0	0	8.30086	0.024994	0.136886	up	GO:0006355 regulation of transcription, DNA-templated;GO:0031468 nuclear membrane reassembly	GO:0000785 chromatin;GO:0005634 nucleus;GO:0005635 nuclear envelope;GO:0005637 nuclear inner membrane;GO:0016021 integral component of membrane	GO:0003677 DNA binding;GO:0005521 lamin binding;GO:0042802 identical protein binding	--	K24031	--	IPR011015: LEM/LEM-like domain superfamily;IPR013146: LEM-like domain;IPR003887: LEM domain	Cytoplasm	--
P04644	Small ribosomal subunit protein eS17 OS=Rattus norvegicus OX=10116 GN=Rps17 PE=1 SV=3	Rps17	0.463832	0.333223	0.573256	0.16389	0	0	8.36115	0.011762	0.102968	up	GO:0006364 rRNA processing;GO:0006412 translation;GO:0034101 erythrocyte homeostasis;GO:0042274 ribosomal small subunit biogenesis	GO:0022626 cytosolic ribosome;GO:0022627 cytosolic small ribosomal subunit;GO:0045202 synapse	GO:0003735 structural constituent of ribosome	J: Translation, ribosomal structure and biogenesis	K02962	ko03010: Ribosome;ko05171: Coronavirus disease - COVID-19	IPR001210: Ribosomal protein S17e;IPR036401: Ribosomal protein S17e-like superfamily;IPR018273: Ribosomal protein S17e, conserved site	Cytoplasm	--
D4AAY6	Large ribosomal subunit protein uL15 OS=Rattus norvegicus OX=10116 GN=Rpl27al7 PE=3 SV=3	Rpl27al7	0.4772	0.569982	0.426862	0	0	0.171838	8.5781	0.00479433	0.0854846	up	GO:0006412 translation	GO:0022625 cytosolic large ribosomal subunit	GO:0003735 structural constituent of ribosome	J: Translation, ribosomal structure and biogenesis	K02900	ko03010: Ribosome;ko05171: Coronavirus disease - COVID-19	IPR036227: Ribosomal L18e/L15P superfamily;IPR030878: Ribosomal protein L15;IPR027386: Ribosomal L15/L27a, N-terminal;IPR001196: Ribosomal protein L15, conserved site;IPR021131: Ribosomal protein L18e/L15P	Cytoplasm	--
P13084	Nucleophosmin OS=Rattus norvegicus OX=10116 GN=Npm1 PE=1 SV=1	Npm1	1.1584	1.23449	1.82764	0.466895	0	0	9.03955	0.0109214	0.102609	up	GO:0006281 DNA repair;GO:0006334 nucleosome assembly;GO:0006913 nucleocytoplasmic transport;GO:0007098 centrosome cycle;GO:0008104 protein localization;GO:0008284 positive regulation of cell population proliferation;GO:0008285 negative regulation of cell population proliferation;GO:0010826 negative regulation of centrosome duplication;GO:0032071 regulation of endodeoxyribonuclease activity;GO:004…	GO:0005654 nucleoplasm;GO:0005730 nucleolus;GO:0005737 cytoplasm;GO:0031616 spindle pole centrosome;GO:0032993 protein-DNA complex;GO:1990904 ribonucleoprotein complex	GO:0001046 core promoter sequence-specific DNA binding;GO:0003713 transcription coactivator activity;GO:0003723 RNA binding;GO:0004860 protein kinase inhibitor activity;GO:0019901 protein kinase binding;GO:0030957 Tat protein binding;GO:0042393 histone binding;GO:0042803 protein homodimerization activity;GO:0043023 ribosomal large subunit binding;GO:0043024 ribosomal small subunit binding;GO:0051…	--	K11276	--	IPR032569: Nucleophosmin, C-terminal;IPR036824: Nucleoplasmin core domain superfamily;IPR024057: Nucleoplasmin core domain	Nucleus	--
A0A8I5ZR44	Small nuclear ribonucleoprotein Sm D2 OS=Rattus norvegicus OX=10116 GN=Snrpd2 PE=1 SV=1	Snrpd2	0.513329	0.463658	0.691989	0.0764068	0.104859	0	9.20735	0.00919783	0.0979023	up	GO:0000387 spliceosomal snRNP assembly;GO:0000398 mRNA splicing, via spliceosome	GO:0005634 nucleus;GO:0005681 spliceosomal complex;GO:0005682 U5 snRNP;GO:0005685 U1 snRNP;GO:0005686 U2 snRNP;GO:0005687 U4 snRNP;GO:0005689 U12-type spliceosomal complex;GO:0005829 cytosol;GO:0034709 methylosome;GO:0034715 pICln-Sm protein complex;GO:0034719 SMN-Sm protein complex;GO:0046540 U4/U6 x U5 tri-snRNP complex;GO:0071005 U2-type precatalytic spliceosome;GO:0071007 U2-type catalytic st…	GO:1990446 U1 snRNP binding	A: RNA processing and modification	K11096	ko03040: Spliceosome	IPR010920: LSM domain superfamily;IPR027248: Small nuclear ribonucleoprotein Sm D2;IPR001163: LSM domain, eukaryotic/archaea-type	Peroxisome	--
P16638	ATP-citrate synthase OS=Rattus norvegicus OX=10116 GN=Acly PE=1 SV=1	Acly	0.390531	0.413854	0.340501	0	0.123312	0	9.28447	0.0050732	0.0854846	up	GO:0006084 acetyl-CoA metabolic process;GO:0006085 acetyl-CoA biosynthetic process;GO:0006101 citrate metabolic process;GO:0006107 oxaloacetate metabolic process;GO:0006629 lipid metabolic process;GO:0006633 fatty acid biosynthetic process;GO:0008610 lipid biosynthetic process	GO:0005829 cytosol	GO:0003878 ATP citrate synthase activity;GO:0005524 ATP binding;GO:0046872 metal ion binding	C: Energy production and conversion	K01648	ko00020: Citrate cycle (TCA cycle);ko01100: Metabolic pathways	IPR032263: ATP-citrate synthase, citrate-binding domain;IPR005811: ATP-citrate lyase/succinyl-CoA ligase;IPR016102: Succinyl-CoA synthetase-like;IPR003781: CoA-binding;IPR033847: ATP-citrate lyase/succinyl-CoA ligase, conserved site;IPR036291: NAD(P)-binding domain superfamily;IPR002020: Citrate synthase;IPR016143: Citrate synthase-like, small alpha subdomain;IPR016142: Citrate synthase-like, lar…	Cytoplasm	--
P04256	Heterogeneous nuclear ribonucleoprotein A1 OS=Rattus norvegicus OX=10116 GN=Hnrnpa1 PE=1 SV=3	Hnrnpa1	6.60154	7.74308	10.4077	1.18992	0.597535	0.839379	9.42286	0.0205883	0.127593	up	GO:0000380 alternative mRNA splicing, via spliceosome;GO:0000381 regulation of alternative mRNA splicing, via spliceosome;GO:0000398 mRNA splicing, via spliceosome;GO:0008380 RNA splicing;GO:0008584 male gonad development;GO:0010628 positive regulation of gene expression;GO:0016070 RNA metabolic process;GO:0019087 transformation of host cell by virus;GO:0030324 lung development;GO:0032211 negativ…	GO:0005634 nucleus;GO:0005654 nucleoplasm;GO:0005681 spliceosomal complex;GO:0005737 cytoplasm;GO:0005829 cytosol;GO:0071013 catalytic step 2 spliceosome;GO:1990826 nucleoplasmic periphery of the nuclear pore complex;GO:1990904 ribonucleoprotein complex	GO:0003697 single-stranded DNA binding;GO:0003723 RNA binding;GO:0003727 single-stranded RNA binding;GO:0003729 mRNA binding;GO:0003730 mRNA 3'-UTR binding;GO:0019904 protein domain specific binding;GO:0033592 RNA strand annealing activity;GO:0035198 miRNA binding;GO:0036002 pre-mRNA binding;GO:0061752 telomeric repeat-containing RNA binding;GO:0098505 G-rich strand telomeric DNA binding;GO:19908…	R: General function prediction only	K12741	ko03040: Spliceosome;ko05014: Amyotrophic lateral sclerosis	IPR012677: Nucleotide-binding alpha-beta plait domain superfamily;IPR000504: RNA recognition motif domain;IPR021662: Heterogeneous nuclear ribonucleoprotein A1/A2, C-terminal;IPR035979: RNA-binding domain superfamily;IPR034845: hnRNP A1, RNA recognition motif 1;IPR034803: hnRNP A1, RNA recognition motif 2	Nucleus	--
O88453	Scaffold attachment factor B1 OS=Rattus norvegicus OX=10116 GN=Safb PE=1 SV=2	Safb	0.593567	0.569066	0.480804	0.173524	0	0	9.47096	0.00405373	0.0821208	up	GO:0006357 regulation of transcription by RNA polymerase II;GO:0030520 intracellular estrogen receptor signaling pathway;GO:0040008 regulation of growth;GO:0042445 hormone metabolic process;GO:0045944 positive regulation of transcription by RNA polymerase II;GO:0050684 regulation of mRNA processing	GO:0005634 nucleus	GO:0000978 RNA polymerase II cis-regulatory region sequence-specific DNA binding;GO:0003682 chromatin binding;GO:0003723 RNA binding;GO:0043565 sequence-specific DNA binding	K: Transcription	K25092	--	IPR000504: RNA recognition motif domain;IPR003034: SAP domain;IPR036361: SAP domain superfamily;IPR012677: Nucleotide-binding alpha-beta plait domain superfamily;IPR035979: RNA-binding domain superfamily	Nucleus	--
Q4KM71	Splicing factor proline and glutamine rich OS=Rattus norvegicus OX=10116 GN=Sfpq PE=1 SV=1	Sfpq	1.39102	2.00742	2.03379	0	0.275028	0.28472	9.70475	0.00761478	0.0964845	up	GO:0000122 negative regulation of transcription by RNA polymerase II;GO:0000380 alternative mRNA splicing, via spliceosome;GO:0000724 double-strand break repair via homologous recombination;GO:0002218 activation of innate immune response;GO:0006355 regulation of transcription, DNA-templated;GO:0006974 cellular response to DNA damage stimulus;GO:0042752 regulation of circadian rhythm;GO:0042754 ne…	GO:0000785 chromatin;GO:0005634 nucleus;GO:0016363 nuclear matrix;GO:0016607 nuclear speck;GO:0032839 dendrite cytoplasm;GO:0042382 paraspeckles;GO:0090575 RNA polymerase II transcription regulator complex	GO:0000976 transcription cis-regulatory region binding;GO:0003677 DNA binding;GO:0003682 chromatin binding;GO:0003723 RNA binding;GO:0042803 protein homodimerization activity;GO:0042826 histone deacetylase binding	A: RNA processing and modification	K13219	--	IPR012677: Nucleotide-binding alpha-beta plait domain superfamily;IPR035979: RNA-binding domain superfamily;IPR000504: RNA recognition motif domain;IPR034525: PSF, RNA recognition motif 1;IPR012975: NOPS;IPR034526: PSF, NOPS domain	Nucleus	--
A0A8I6AVW1	Ig-like domain-containing protein OS=Rattus norvegicus OX=10116 GN=ENSRNOG00000064582 PE=1 SV=1	ENSRNOG00000064582	1.03036	1.05456	1.23642	0.335989	0	0	9.88527	0.00359139	0.0804287	up	--	--	--	--	K06551	ko04148: Efferocytosis;ko04380: Osteoclast differentiation	IPR013783: Immunoglobulin-like fold;IPR013106: Immunoglobulin V-set domain;IPR007110: Immunoglobulin-like domain;IPR036179: Immunoglobulin-like domain superfamily;IPR003599: Immunoglobulin subtype	Extracell	CS pos: 19-20. SRS-DV. Pr: 0.8307
O88761	26S proteasome non-ATPase regulatory subunit 1 OS=Rattus norvegicus OX=10116 GN=Psmd1 PE=1 SV=1	Psmd1	0.300602	0.393991	0.329922	0.102736	0	0	9.97232	0.00259861	0.0797206	up	GO:0042176 regulation of protein catabolic process;GO:0043161 proteasome-mediated ubiquitin-dependent protein catabolic process	GO:0000502 proteasome complex;GO:0005634 nucleus;GO:0008540 proteasome regulatory particle, base subcomplex;GO:0022624 proteasome accessory complex;GO:0034515 proteasome storage granule	GO:0030234 enzyme regulator activity;GO:0031625 ubiquitin protein ligase binding	O: Posttranslational modification, protein turnover, chaperones	K03032	ko03050: Proteasome;ko05010: Alzheimer disease;ko05012: Parkinson disease;ko05014: Amyotrophic lateral sclerosis;ko05016: Huntington disease;ko05017: Spinocerebellar ataxia;ko05020: Prion disease;ko05022: Pathways of neurodegeneration - multiple diseases;ko05169: Epstein-Barr virus infection	IPR011989: Armadillo-like helical;IPR040623: 26S proteasome regulatory subunit RPN2, C-terminal;IPR016642: 26S proteasome regulatory complex, non-ATPase subcomplex, Rpn2/Psmd1 subunit;IPR016024: Armadillo-type fold;IPR002015: Proteasome/cyclosome repeat	Cytoplasm	--
P16036	Solute carrier family 25 member 3 OS=Rattus norvegicus OX=10116 GN=Slc25a3 PE=1 SV=1	Slc25a3	0.850247	0.882053	0.874436	0.255761	0	0	10.1921	0.0108747	0.102609	up	GO:0035435 phosphate ion transmembrane transport;GO:1990547 mitochondrial phosphate ion transmembrane transport	GO:0005739 mitochondrion;GO:0031305 integral component of mitochondrial inner membrane	GO:0005315 inorganic phosphate transmembrane transporter activity;GO:0015317 phosphate:proton symporter activity;GO:0044877 protein-containing complex binding	C: Energy production and conversion	K15102	--	IPR018108: Mitochondrial substrate/solute carrier;IPR023395: Mitochondrial carrier domain superfamily	Nucleus	--
P62246	Small ribosomal subunit protein uS8 OS=Rattus norvegicus OX=10116 GN=Rps15a PE=1 SV=2	Rps15a	0.995412	0.743582	0.60255	0.220104	0	0	10.6384	0.0101439	0.100777	up	GO:0006412 translation	GO:0005840 ribosome	GO:0003735 structural constituent of ribosome	J: Translation, ribosomal structure and biogenesis	K02957	ko03010: Ribosome;ko05171: Coronavirus disease - COVID-19	IPR035987: Ribosomal protein S8 superfamily;IPR000630: Ribosomal protein S8	Cytoplasm	--
D3ZBN0	Histone H1.5 OS=Rattus norvegicus OX=10116 GN=H1-5 PE=1 SV=1	H1-5	7.07698	8.13232	8.88563	0.716307	0.732637	0.786647	10.7779	0.0050839	0.0854846	up	GO:0000122 negative regulation of transcription by RNA polymerase II;GO:0006325 chromatin organization;GO:0006334 nucleosome assembly;GO:0007517 muscle organ development;GO:0030261 chromosome condensation;GO:0030307 positive regulation of cell growth;GO:0045910 negative regulation of DNA recombination;GO:0050821 protein stabilization;GO:0051574 positive regulation of histone H3-K9 methylation;GO:…	GO:0000785 chromatin;GO:0000786 nucleosome;GO:0000792 heterochromatin;GO:0005634 nucleus	GO:0003677 DNA binding;GO:0003690 double-stranded DNA binding;GO:0030527 structural constituent of chromatin;GO:0031490 chromatin DNA binding;GO:0031492 nucleosomal DNA binding;GO:0042826 histone deacetylase binding	B: Chromatin structure and dynamics	K11275	--	IPR005819: Linker histone H1/H5;IPR005818: Linker histone H1/H5, domain H15;IPR036390: Winged helix DNA-binding domain superfamily;IPR036388: Winged helix-like DNA-binding domain superfamily	Nucleus	--
P39032	Large ribosomal subunit protein eL36 OS=Rattus norvegicus OX=10116 GN=Rpl36 PE=1 SV=2	Rpl36	0.567095	0.398857	0.677964	0.139713	0	0	11.7664	0.0108518	0.102609	up	GO:0002181 cytoplasmic translation	GO:0022625 cytosolic large ribosomal subunit;GO:0022626 cytosolic ribosome;GO:0042788 polysomal ribosome;GO:0045202 synapse	GO:0003735 structural constituent of ribosome	J: Translation, ribosomal structure and biogenesis	K02920	ko03010: Ribosome;ko05171: Coronavirus disease - COVID-19	IPR000509: Ribosomal protein L36e;IPR038097: Ribosomal protein L36e domain superfamily	Nucleus	--
P84245	Histone H3.3 OS=Rattus norvegicus OX=10116 GN=H3-3b PE=1 SV=2	H3-3b	3.35548	3.199	2.71029	0.782911	0	0	11.8337	0.0013674	0.0771995	up	--	GO:0000786 nucleosome;GO:0005634 nucleus	GO:0003677 DNA binding;GO:0030527 structural constituent of chromatin;GO:0046982 protein heterodimerization activity	B: Chromatin structure and dynamics	K11253	ko04613: Neutrophil extracellular trap formation;ko05034: Alcoholism;ko05202: Transcriptional misregulation in cancer;ko05322: Systemic lupus erythematosus	IPR000164: Histone H3/CENP-A;IPR009072: Histone-fold;IPR007125: Histone H2A/H2B/H3	Nucleus	--
A0A8I5YB97	Serine and arginine rich splicing factor 7 OS=Rattus norvegicus OX=10116 GN=Srsf7 PE=3 SV=1	Srsf7	1.57	1.78425	2.00782	0.439549	0	0	12.199	0.00116389	0.0771995	up	GO:0000398 mRNA splicing, via spliceosome;GO:0008380 RNA splicing;GO:0048025 negative regulation of mRNA splicing, via spliceosome;GO:1990830 cellular response to leukemia inhibitory factor	GO:0016607 nuclear speck	GO:0003723 RNA binding;GO:0019904 protein domain specific binding	A: RNA processing and modification	K12896	ko03040: Spliceosome;ko05014: Amyotrophic lateral sclerosis;ko05168: Herpes simplex virus 1 infection	IPR000504: RNA recognition motif domain;IPR012677: Nucleotide-binding alpha-beta plait domain superfamily;IPR035979: RNA-binding domain superfamily;IPR036875: Zinc finger, CCHC-type superfamily;IPR034651: SRSF7, RNA recognition motif;IPR001878: Zinc finger, CCHC-type	Extracell	--
P62083	Small ribosomal subunit protein eS7 OS=Rattus norvegicus OX=10116 GN=Rps7 PE=1 SV=1	Rps7	0.924434	1.04101	0.629795	0.210994	0	0	12.3	0.00936177	0.0990397	up	GO:0006412 translation	GO:0005840 ribosome	GO:0003735 structural constituent of ribosome	J: Translation, ribosomal structure and biogenesis	K02993	ko03010: Ribosome;ko05171: Coronavirus disease - COVID-19	IPR000554: Ribosomal protein S7e	Cytoplasm	--
P70615	Lamin-B1 OS=Rattus norvegicus OX=10116 GN=Lmnb1 PE=1 SV=3	Lmnb1	0.743	0.881127	0.937524	0.190275	0	0	13.4629	0.00080307	0.0661301	up	GO:0006915 apoptotic process;GO:0006998 nuclear envelope organization;GO:0007097 nuclear migration;GO:0009410 response to xenobiotic stimulus;GO:0022008 neurogenesis;GO:0031507 heterochromatin assembly;GO:0046677 response to antibiotic;GO:0051664 nuclear pore localization;GO:0071386 cellular response to corticosterone stimulus;GO:0071407 cellular response to organic cyclic compound;GO:0090435 pro…	GO:0005634 nucleus;GO:0005635 nuclear envelope;GO:0005637 nuclear inner membrane;GO:0005638 lamin filament;GO:0005652 nuclear lamina;GO:0005654 nucleoplasm;GO:0005737 cytoplasm;GO:0016363 nuclear matrix;GO:0031965 nuclear membrane	GO:0003690 double-stranded DNA binding;GO:0005200 structural constituent of cytoskeleton;GO:0043274 phospholipase binding;GO:1990837 sequence-specific double-stranded DNA binding	D: Cell cycle control, cell division, chromosome partitioning;Y: Nuclear structure	K07611	ko04210: Apoptosis;ko04820: Cytoskeleton in muscle cells	IPR039008: Intermediate filament, rod domain;IPR001322: Lamin tail domain;IPR018039: Intermediate filament protein, conserved site;IPR036415: Lamin tail domain superfamily	Nucleus	--
P62703	Small ribosomal subunit protein eS4 OS=Rattus norvegicus OX=10116 GN=Rps4x PE=1 SV=2	Rps4x	0.710752	0.698961	0.725871	0.158241	0	0	13.4958	0.00551142	0.0895823	up	GO:0006412 translation	GO:0005840 ribosome	GO:0003735 structural constituent of ribosome;GO:0019843 rRNA binding	J: Translation, ribosomal structure and biogenesis	K02987	ko03010: Ribosome;ko05171: Coronavirus disease - COVID-19	IPR013843: Ribosomal protein S4e, N-terminal;IPR041982: Ribosomal protein S4, KOW domain;IPR000876: Ribosomal protein S4e;IPR013845: Ribosomal protein S4e, central region;IPR014722: Ribosomal protein L2, domain 2;IPR036986: RNA-binding S4 domain superfamily;IPR032277: 40S ribosomal protein S4, C-terminal domain;IPR005824: KOW;IPR038237: Ribosomal protein S4e, central domain superfamily;IPR018199:…	Cytoplasm	--
A0A0G2K3Z7	TATA-box binding protein associated factor 15 OS=Rattus norvegicus OX=10116 GN=Taf15 PE=1 SV=1	Taf15	1.65008	1.87504	1.81729	0.383905	0	0	13.916	0.00136988	0.0771995	up	GO:0008380 RNA splicing;GO:0010467 gene expression;GO:0048255 mRNA stabilization	GO:0005634 nucleus;GO:0005737 cytoplasm	GO:0003712 transcription coregulator activity;GO:0003723 RNA binding;GO:0003730 mRNA 3'-UTR binding	R: General function prediction only	K14651	ko03022: Basal transcription factors;ko05202: Transcriptional misregulation in cancer	IPR036443: Zinc finger, RanBP2-type superfamily;IPR001876: Zinc finger, RanBP2-type;IPR035979: RNA-binding domain superfamily;IPR000504: RNA recognition motif domain;IPR012677: Nucleotide-binding alpha-beta plait domain superfamily	Nucleus	--
Q64559	Cytosolic acyl coenzyme A thioester hydrolase OS=Rattus norvegicus OX=10116 GN=Acot7 PE=1 SV=4	Acot7	0.454875	0.324649	0.431704	0.0859027	0	0	14.1	0.00237035	0.0783462	up	--	--	--	I: Lipid transport and metabolism	K17360	ko00062: Fatty acid elongation;ko01040: Biosynthesis of unsaturated fatty acids;ko01100: Metabolic pathways	IPR033120: Hotdog acyl-CoA thioesterase (ACOT)-type domain;IPR029069: HotDog domain superfamily;IPR006683: Thioesterase domain	Mitochondrion	--
Q8VHF5	Citrate synthase, mitochondrial OS=Rattus norvegicus OX=10116 GN=Cs PE=1 SV=1	Cs	0.739029	0.69331	0.889237	0	0.161252	0	14.3972	0.000877495	0.0661301	up	GO:0005975 carbohydrate metabolic process;GO:0006084 acetyl-CoA metabolic process;GO:0006099 tricarboxylic acid cycle;GO:0006101 citrate metabolic process;GO:0006107 oxaloacetate metabolic process	GO:0005739 mitochondrion;GO:0005759 mitochondrial matrix	GO:0004108 citrate (Si)-synthase activity;GO:0046912 acyltransferase activity, acyl groups converted into alkyl on transfer	C: Energy production and conversion	K01647	ko00020: Citrate cycle (TCA cycle);ko00630: Glyoxylate and dicarboxylate metabolism;ko01100: Metabolic pathways;ko01200: Carbon metabolism;ko01210: 2-Oxocarboxylic acid metabolism;ko01230: Biosynthesis of amino acids	IPR019810: Citrate synthase active site;IPR036969: Citrate synthase superfamily;IPR002020: Citrate synthase;IPR010109: Citrate synthase, eukaryotic-type;IPR016143: Citrate synthase-like, small alpha subdomain;IPR016142: Citrate synthase-like, large alpha subdomain	Mitochondrion	--
Q60587	Trifunctional enzyme subunit beta, mitochondrial OS=Rattus norvegicus OX=10116 GN=Hadhb PE=1 SV=1	Hadhb	0.32546	0.455266	0.44749	0	0.0829815	0	14.8011	0.00284307	0.0804287	up	GO:0006635 fatty acid beta-oxidation;GO:0010467 gene expression;GO:0071222 cellular response to lipopolysaccharide	GO:0005739 mitochondrion;GO:0005741 mitochondrial outer membrane;GO:0005743 mitochondrial inner membrane;GO:0005783 endoplasmic reticulum;GO:0016507 mitochondrial fatty acid beta-oxidation multienzyme complex;GO:0042645 mitochondrial nucleoid	GO:0003985 acetyl-CoA C-acetyltransferase activity;GO:0003988 acetyl-CoA C-acyltransferase activity;GO:0044877 protein-containing complex binding;GO:0050633 acetyl-CoA C-myristoyltransferase activity;GO:0106222 lncRNA binding	I: Lipid transport and metabolism	K07509	ko00062: Fatty acid elongation;ko00071: Fatty acid degradation;ko00280: Valine, leucine and isoleucine degradation;ko01100: Metabolic pathways;ko01212: Fatty acid metabolism	IPR020613: Thiolase, conserved site;IPR020617: Thiolase, C-terminal;IPR020610: Thiolase, active site;IPR016039: Thiolase-like;IPR002155: Thiolase;IPR020616: Thiolase, N-terminal;IPR020615: Thiolase, acyl-enzyme intermediate active site	Nucleus	--
G3V9R8	Heterogeneous nuclear ribonucleoprotein C OS=Rattus norvegicus OX=10116 GN=Hnrnpc PE=1 SV=2	Hnrnpc	6.09511	6.92549	8.06069	0.342853	0.622001	0.316751	16.4491	0.00615418	0.0913311	up	GO:0000398 mRNA splicing, via spliceosome;GO:0032211 negative regulation of telomere maintenance via telomerase;GO:0070935 3'-UTR-mediated mRNA stabilization;GO:0090367 negative regulation of mRNA modification	GO:0005634 nucleus;GO:0005681 spliceosomal complex;GO:0005697 telomerase holoenzyme complex;GO:0005829 cytosol;GO:0015629 actin cytoskeleton;GO:0032991 protein-containing complex;GO:0045120 pronucleus;GO:0071013 catalytic step 2 spliceosome;GO:1990826 nucleoplasmic periphery of the nuclear pore complex	GO:0003723 RNA binding;GO:0003729 mRNA binding;GO:0003730 mRNA 3'-UTR binding;GO:0004857 enzyme inhibitor activity;GO:0008266 poly(U) RNA binding;GO:0019904 protein domain specific binding;GO:0042802 identical protein binding;GO:0043021 ribonucleoprotein complex binding;GO:0070034 telomerase RNA binding;GO:1990247 N6-methyladenosine-containing RNA binding;GO:1990827 deaminase binding	R: General function prediction only	K12884	ko03040: Spliceosome	IPR000504: RNA recognition motif domain;IPR035979: RNA-binding domain superfamily;IPR017347: Heterogeneous nuclear ribonucleoprotein C;IPR012677: Nucleotide-binding alpha-beta plait domain superfamily	Nucleus	--
G3V6S8	Serine/arginine-rich splicing factor 6 OS=Rattus norvegicus OX=10116 GN=Srsf6 PE=1 SV=1	Srsf6	1.56946	1.21558	1.8595	0.277022	0	0	16.7659	0.00646555	0.0914344	up	GO:0000380 alternative mRNA splicing, via spliceosome;GO:0000381 regulation of alternative mRNA splicing, via spliceosome;GO:0000398 mRNA splicing, via spliceosome;GO:0006376 mRNA splice site selection;GO:0010629 negative regulation of gene expression;GO:0010837 regulation of keratinocyte proliferation;GO:0032868 response to insulin;GO:0045617 negative regulation of keratinocyte differentiation;G…	GO:0005634 nucleus;GO:0016607 nuclear speck	GO:0003723 RNA binding;GO:0003729 mRNA binding;GO:0036002 pre-mRNA binding	A: RNA processing and modification	K12893	ko03040: Spliceosome;ko05168: Herpes simplex virus 1 infection	IPR034511: SRSF6, RNA recognition motif 1;IPR035979: RNA-binding domain superfamily;IPR012677: Nucleotide-binding alpha-beta plait domain superfamily;IPR000504: RNA recognition motif domain	Nucleus	--
Q9JJ54	Heterogeneous nuclear ribonucleoprotein D0 OS=Rattus norvegicus OX=10116 GN=Hnrnpd PE=1 SV=2	Hnrnpd	1.63302	1.98702	2.13831	0	0.343021	0	16.7871	0.000912623	0.0661301	up	GO:0000291 nuclear-transcribed mRNA catabolic process, exonucleolytic;GO:0001889 liver development;GO:0006913 nucleocytoplasmic transport;GO:0007420 brain development;GO:0010468 regulation of gene expression;GO:0010628 positive regulation of gene expression;GO:0010629 negative regulation of gene expression;GO:0021549 cerebellum development;GO:0032204 regulation of telomere maintenance;GO:0032355 …	GO:0005634 nucleus;GO:0005654 nucleoplasm;GO:0005829 cytosol;GO:0045202 synapse;GO:0106002 mCRD-mediated mRNA stability complex;GO:1990904 ribonucleoprotein complex	GO:0003680 minor groove of adenine-thymine-rich DNA binding;GO:0003682 chromatin binding;GO:0003723 RNA binding;GO:0003729 mRNA binding;GO:0035925 mRNA 3'-UTR AU-rich region binding;GO:0042162 telomeric DNA binding;GO:0042826 histone deacetylase binding	R: General function prediction only	K13044	--	IPR000504: RNA recognition motif domain;IPR012956: CARG-binding factor, N-terminal;IPR012677: Nucleotide-binding alpha-beta plait domain superfamily;IPR035979: RNA-binding domain superfamily	Nucleus	--
D3ZMS7	Ig-like domain-containing protein OS=Rattus norvegicus OX=10116 GN=ENSRNOG00000070810 PE=1 SV=4	ENSRNOG00000070810	1.29473	1.71406	1.85171	0.276586	0	0	17.5732	0.00358409	0.0804287	up	GO:0006955 immune response	GO:0005615 extracellular space	--	--	K06553	--	IPR007110: Immunoglobulin-like domain;IPR013106: Immunoglobulin V-set domain;IPR036179: Immunoglobulin-like domain superfamily;IPR003598: Immunoglobulin subtype 2;IPR013783: Immunoglobulin-like fold;IPR003599: Immunoglobulin subtype	Extracell	CS pos: 19-20. MRC-DI. Pr: 0.7917
P63036	DnaJ homolog subfamily A member 1 OS=Rattus norvegicus OX=10116 GN=Dnaja1 PE=1 SV=1	Dnaja1	0.40986	0.364744	0.505929	0.0655084	0	0	19.5476	0.00319349	0.0804287	up	GO:0006457 protein folding;GO:0009408 response to heat	GO:0016020 membrane	GO:0005524 ATP binding;GO:0030544 Hsp70 protein binding;GO:0046872 metal ion binding;GO:0051082 unfolded protein binding	O: Posttranslational modification, protein turnover, chaperones	K09502	ko04141: Protein processing in endoplasmic reticulum	IPR001623: DnaJ domain;IPR008971: HSP40/DnaJ peptide-binding;IPR036410: Heat shock protein DnaJ, cysteine-rich domain superfamily;IPR036869: Chaperone J-domain superfamily;IPR001305: Heat shock protein DnaJ, cysteine-rich domain;IPR018253: DnaJ domain, conserved site;IPR002939: Chaperone DnaJ, C-terminal;IPR012724: Chaperone DnaJ	Cytoplasm	--
Q5RJR8	Leucine-rich repeat-containing protein 59 OS=Rattus norvegicus OX=10116 GN=Lrrc59 PE=1 SV=1	Lrrc59	0.773819	0.605272	0.607118	0.0974735	0	0	20.3769	0.00171417	0.0771995	up	GO:0007165 signal transduction;GO:0046579 positive regulation of Ras protein signal transduction	GO:0005635 nuclear envelope;GO:0005789 endoplasmic reticulum membrane;GO:0016021 integral component of membrane;GO:0042645 mitochondrial nucleoid	--	S: Function unknown	--	--	IPR001611: Leucine-rich repeat;IPR003591: Leucine-rich repeat, typical subtype;IPR032675: Leucine-rich repeat domain superfamily	Cytoplasm_Peroxisome	--
D3ZD73	RNA helicase OS=Rattus norvegicus OX=10116 GN=Ddx6 PE=3 SV=1	Ddx6	0.50277	0.503935	0.453875	0.0604354	0	0	24.1676	7.48297e-05	0.0372652	up	GO:0007283 spermatogenesis;GO:0017148 negative regulation of translation;GO:0019074 viral RNA genome packaging;GO:0019827 stem cell population maintenance;GO:0033962 P-body assembly;GO:0034063 stress granule assembly;GO:0045665 negative regulation of neuron differentiation;GO:0048515 spermatid differentiation	GO:0000792 heterochromatin;GO:0000932 P-body;GO:0001520 outer dense fiber;GO:0005634 nucleus;GO:0005730 nucleolus;GO:0005737 cytoplasm;GO:0005739 mitochondrion;GO:0005912 adherens junction;GO:0010494 cytoplasmic stress granule;GO:0016442 RISC complex;GO:0033391 chromatoid body;GO:0048471 perinuclear region of cytoplasm;GO:0061830 concave side of sperm head;GO:0097227 sperm annulus	GO:0003724 RNA helicase activity;GO:0003729 mRNA binding;GO:0005524 ATP binding;GO:0016787 hydrolase activity;GO:0019904 protein domain specific binding	A: RNA processing and modification	K12614	ko03018: RNA degradation	IPR014001: Helicase superfamily 1/2, ATP-binding domain;IPR027417: P-loop containing nucleoside triphosphate hydrolase;IPR011545: DEAD/DEAH box helicase domain;IPR001650: Helicase, C-terminal;IPR000629: ATP-dependent RNA helicase DEAD-box, conserved site;IPR014014: RNA helicase, DEAD-box type, Q motif	Nucleus	--
Q3SWU3	Heterogeneous nuclear ribonucleoprotein D-like OS=Rattus norvegicus OX=10116 GN=Hnrnpdl PE=1 SV=1	Hnrnpdl	2.31523	2.31026	3.66598	0.273131	0	0	30.3572	0.0236249	0.133605	up	GO:0010468 regulation of gene expression	GO:0005634 nucleus;GO:0005654 nucleoplasm;GO:0005737 cytoplasm	GO:0003677 DNA binding;GO:0003723 RNA binding;GO:0008143 poly(A) binding;GO:0034046 poly(G) binding	R: General function prediction only	K13044	--	IPR034847: hnRNP DL, RNA recognition motif 1;IPR035979: RNA-binding domain superfamily;IPR000504: RNA recognition motif domain;IPR012677: Nucleotide-binding alpha-beta plait domain superfamily	Nucleus	--
A0A8I5Y735	Immunoglobulin V-set domain-containing protein OS=Rattus norvegicus OX=10116 GN=ENSRNOG00000066904 PE=4 SV=1	ENSRNOG00000066904	21.1807	26.4229	26.2774	0.718289	0.245263	0.458345	51.9594	0.00483747	0.0854846	up	--	--	--	--	K06553	--	IPR013106: Immunoglobulin V-set domain;IPR036179: Immunoglobulin-like domain superfamily;IPR013783: Immunoglobulin-like fold	Cytoplasm_Nucleus	--
A0A0G2K7W6	Large ribosomal subunit protein uL15 OS=Rattus norvegicus OX=10116 GN=LOC102547604 PE=3 SV=2	LOC102547604	1.43351	1.24825	1.29969	0.0546859	0	0	72.8056	0.000699652	0.0627688	up	GO:0006412 translation	GO:0022625 cytosolic large ribosomal subunit	GO:0003735 structural constituent of ribosome	J: Translation, ribosomal structure and biogenesis	K02900	ko03010: Ribosome;ko05171: Coronavirus disease - COVID-19	IPR036227: Ribosomal L18e/L15P superfamily;IPR021131: Ribosomal protein L18e/L15P	Nucleus	--
A0A0G2K850	EWS RNA-binding protein 1 OS=Rattus norvegicus OX=10116 GN=Ewsr1 PE=1 SV=2	Ewsr1	0.557043	0.589034	0.724152	0	0	0	inf	0.00668044	0.0914344	up	--	GO:0005634 nucleus;GO:0005730 nucleolus;GO:0005737 cytoplasm;GO:0015030 Cajal body	GO:0003712 transcription coregulator activity;GO:0003723 RNA binding;GO:0042802 identical protein binding;GO:0046872 metal ion binding	R: General function prediction only	K13209	ko05202: Transcriptional misregulation in cancer	IPR036443: Zinc finger, RanBP2-type superfamily;IPR035979: RNA-binding domain superfamily;IPR000504: RNA recognition motif domain;IPR001876: Zinc finger, RanBP2-type;IPR012677: Nucleotide-binding alpha-beta plait domain superfamily;IPR034869: EWS, RNA recognition motif	Nucleus	--
A0A0G2K9D6	SWI/SNF related, matrix associated, actin dependent regulator of chromatin, subfamily c, member 1 OS=Rattus norvegicus OX=10116 GN=Smarcc1 PE=1 SV=1	Smarcc1	0.498945	0.52367	0.344637	0	0	0	inf	0.0147714	0.112729	up	GO:0006337 nucleosome disassembly;GO:0006338 chromatin remodeling;GO:0008286 insulin receptor signaling pathway;GO:0009887 animal organ morphogenesis;GO:0030850 prostate gland development;GO:0032435 negative regulation of proteasomal ubiquitin-dependent protein catabolic process;GO:0045893 positive regulation of transcription, DNA-templated;GO:0045944 positive regulation of transcription by RNA p…	GO:0001741 XY body;GO:0005634 nucleus;GO:0005737 cytoplasm;GO:0016514 SWI/SNF complex;GO:0071564 npBAF complex;GO:0071565 nBAF complex	GO:0003682 chromatin binding;GO:0042393 histone binding;GO:0047485 protein N-terminus binding	B: Chromatin structure and dynamics	K11649	ko03082: ATP-dependent chromatin remodeling;ko04714: Thermogenesis;ko05225: Hepatocellular carcinoma	IPR001005: SANT/Myb domain;IPR036420: BRCT domain superfamily;IPR032451: SMARCC, C-terminal;IPR032450: SMARCC, N-terminal;IPR007526: SWIRM domain;IPR000953: Chromo/chromo shadow domain;IPR009057: Homeobox-like domain superfamily;IPR032448: SMARCC, SWIRM-associated domain;IPR017884: SANT domain;IPR036388: Winged helix-like DNA-binding domain superfamily	Nucleus	--
A0A8I5ZJ57	FACT complex subunit OS=Rattus norvegicus OX=10116 GN=Supt16h PE=3 SV=1	Supt16h	0.245787	0.16521	0.276728	0	0	0	inf	0.0203823	0.126828	up	GO:0006337 nucleosome disassembly;GO:0006368 transcription elongation from RNA polymerase II promoter;GO:0032968 positive regulation of transcription elongation from RNA polymerase II promoter;GO:0034724 DNA replication-independent chromatin organization	GO:0005634 nucleus;GO:0035101 FACT complex	GO:0031491 nucleosome binding	E: Amino acid transport and metabolism	K25639	--	IPR036005: Creatinase/aminopeptidase-like;IPR013719: Histone chaperone RTT106/FACT complex subunit SPT16-like, middle domain;IPR033825: FACT complex subunit Spt16, peptidase M24-like domain;IPR029148: FACT complex subunit Spt16, N-terminal lobe domain;IPR013953: FACT complex subunit Spt16 domain;IPR011993: PH-like domain superfamily;IPR029149: Creatinase/Aminopeptidase P/Spt16, N-terminal;IPR0009…	Nucleus	--
A0A8I5ZM79	Proteasome 26S subunit, non-ATPase 7 OS=Rattus norvegicus OX=10116 GN=Psmd7 PE=1 SV=1	Psmd7	0.328293	0.324547	0.289639	0	0	0	inf	0.00153134	0.0771995	up	GO:0043161 proteasome-mediated ubiquitin-dependent protein catabolic process	GO:0000502 proteasome complex;GO:0005838 proteasome regulatory particle	GO:0042803 protein homodimerization activity	O: Posttranslational modification, protein turnover, chaperones	K03038	ko03050: Proteasome;ko05010: Alzheimer disease;ko05012: Parkinson disease;ko05014: Amyotrophic lateral sclerosis;ko05016: Huntington disease;ko05017: Spinocerebellar ataxia;ko05020: Prion disease;ko05022: Pathways of neurodegeneration - multiple diseases;ko05169: Epstein-Barr virus infection	IPR024969: Rpn11/EIF3F, C-terminal;IPR033858: 26S Proteasome non-ATPase regulatory subunit 7/8;IPR000555: JAB1/MPN/MOV34 metalloenzyme domain;IPR037518: MPN domain	Plasma membrane	--
A0A8I5ZMB6	Small nuclear ribonucleoprotein polypeptide E OS=Rattus norvegicus OX=10116 GN=Snrpe PE=3 SV=1	Snrpe	1.17897	0.87598	0.712247	0	0	0	inf	0.0212703	0.129269	up	GO:0000387 spliceosomal snRNP assembly;GO:0000398 mRNA splicing, via spliceosome	GO:0005634 nucleus;GO:0005682 U5 snRNP;GO:0005683 U7 snRNP;GO:0005685 U1 snRNP;GO:0005686 U2 snRNP;GO:0005687 U4 snRNP;GO:0005689 U12-type spliceosomal complex;GO:0005697 telomerase holoenzyme complex;GO:0005829 cytosol;GO:0034709 methylosome;GO:0034715 pICln-Sm protein complex;GO:0034719 SMN-Sm protein complex;GO:0046540 U4/U6 x U5 tri-snRNP complex;GO:0071005 U2-type precatalytic spliceosome;GO…	GO:1990446 U1 snRNP binding	A: RNA processing and modification	K11097	ko03040: Spliceosome	--	Mitochondrion	--
A0A8I5ZP59	Glucose-6-phosphatase catalytic subunit 1 OS=Rattus norvegicus OX=10116 GN=G6pc1 PE=1 SV=1	G6pc1	0.360547	0.363289	0.210193	0	0	0	inf	0.0253928	0.137403	up	--	GO:0008537 proteasome activator complex	--	O: Posttranslational modification, protein turnover, chaperones	K06698	ko03050: Proteasome;ko04612: Antigen processing and presentation;ko05160: Hepatitis C	IPR003185: Proteasome activator PA28, N-terminal domain;IPR036996: Proteasome activator PA28, N-terminal domain superfamily;IPR003186: Proteasome activator PA28, C-terminal domain;IPR036997: Proteasome activator PA28, C-terminal domain superfamily;IPR036252: Proteasome activator superfamily	Cytoplasm	--
A0A8I5ZQ92	Heterogeneous nuclear ribonucleoprotein R, pseudogene 2 OS=Rattus norvegicus OX=10116 GN=Hnrnpr-ps2 PE=4 SV=1	Hnrnpr-ps2	0.520754	0.665014	0.486843	0	0	0	inf	0.00946239	0.0990397	up	--	--	--	A: RNA processing and modification	K13161	--	IPR041337: Heterogeneous nuclear ribonucleoprotein Q acidic domain;IPR012677: Nucleotide-binding alpha-beta plait domain superfamily;IPR000504: RNA recognition motif domain;IPR035979: RNA-binding domain superfamily;IPR034411: Heterogeneous nuclear ribonucleoprotein R, RNA recognition motif 2;IPR006535: HnRNP R/Q splicing factor	Nucleus	CS pos: 31-32. SHS-HT. Pr: 0.1912
A0A8I5ZSS0	X-ray repair cross complementing 6 OS=Rattus norvegicus OX=10116 GN=Xrcc6 PE=1 SV=1	Xrcc6	0.841348	0.590139	0.447891	0	0	0	inf	0.0320981	0.147089	up	GO:0000723 telomere maintenance;GO:0002218 activation of innate immune response;GO:0006302 double-strand break repair;GO:0006303 double-strand break repair via nonhomologous end joining;GO:0006974 cellular response to DNA damage stimulus;GO:0007420 brain development;GO:0010212 response to ionizing radiation;GO:0033151 V(D)J recombination;GO:0045621 positive regulation of lymphocyte differentiatio…	GO:0005634 nucleus;GO:0005667 transcription regulator complex;GO:0005730 nucleolus;GO:0005737 cytoplasm;GO:0032991 protein-containing complex;GO:0032993 protein-DNA complex;GO:0043564 Ku70:Ku80 complex;GO:0070418 DNA-dependent protein kinase complex;GO:0070419 nonhomologous end joining complex	GO:0000976 transcription cis-regulatory region binding;GO:0003678 DNA helicase activity;GO:0003690 double-stranded DNA binding;GO:0008022 protein C-terminus binding;GO:0008094 ATP-dependent activity, acting on DNA;GO:0030332 cyclin binding;GO:0042162 telomeric DNA binding;GO:0044877 protein-containing complex binding;GO:0051575 5'-deoxyribose-5-phosphate lyase activity;GO:0097110 scaffold protein…	L: Replication, recombination and repair	K10884	ko03450: Non-homologous end-joining	IPR003034: SAP domain;IPR006164: Ku70/Ku80 beta-barrel domain;IPR016194: SPOC-like, C-terminal domain superfamily;IPR036361: SAP domain superfamily;IPR005160: Ku70/Ku80 C-terminal arm;IPR036465: von Willebrand factor A-like domain superfamily;IPR006165: Ku70;IPR027388: Ku70, bridge and pillars domain superfamily;IPR005161: Ku70/Ku80, N-terminal alpha/beta	Mitochondrion	--
A0A8I6A8M8	Ig-like domain-containing protein OS=Rattus norvegicus OX=10116 GN=ENSRNOG00000071152 PE=4 SV=1	ENSRNOG00000071152	1.23567	1.31882	0.565822	0	0	0	inf	0.0487103	0.174021	up	--	--	--	--	K06553	--	IPR013106: Immunoglobulin V-set domain;IPR007110: Immunoglobulin-like domain;IPR036179: Immunoglobulin-like domain superfamily;IPR003599: Immunoglobulin subtype;IPR013783: Immunoglobulin-like fold	Extracell	--
A0A8I6A8Y6	Splicing factor 3b, subunit 2 OS=Rattus norvegicus OX=10116 GN=Sf3b2 PE=1 SV=1	Sf3b2	0.313422	0.338696	0.275846	0	0	0	inf	0.00346632	0.0804287	up	GO:0000398 mRNA splicing, via spliceosome	GO:0005634 nucleus;GO:0005681 spliceosomal complex;GO:0005684 U2-type spliceosomal complex;GO:0005686 U2 snRNP;GO:0005689 U12-type spliceosomal complex;GO:0071005 U2-type precatalytic spliceosome;GO:0071011 precatalytic spliceosome;GO:0071013 catalytic step 2 spliceosome	--	A: RNA processing and modification	K12829	ko03040: Spliceosome	IPR003034: SAP domain;IPR006568: PSP, proline-rich;IPR007180: Domain of unknown function DUF382	Nucleus	--
A0A8I6ABZ7	RNA helicase OS=Rattus norvegicus OX=10116 GN=Dhx9 PE=1 SV=1	Dhx9	0.591101	0.799511	0.646441	0	0	0	inf	0.00832082	0.0964845	up	GO:0000380 alternative mRNA splicing, via spliceosome;GO:0006357 regulation of transcription by RNA polymerase II;GO:0007623 circadian rhythm;GO:0010501 RNA secondary structure unwinding;GO:0032508 DNA duplex unwinding;GO:0032727 positive regulation of interferon-alpha production;GO:0032728 positive regulation of interferon-beta production;GO:0032741 positive regulation of interleukin-18 producti…	GO:0005634 nucleus;GO:0005654 nucleoplasm;GO:0005726 perichromatin fibrils;GO:0005730 nucleolus;GO:0005737 cytoplasm;GO:0005813 centrosome;GO:0005829 cytosol;GO:0005844 polysome;GO:0015629 actin cytoskeleton;GO:0016442 RISC complex;GO:0016604 nuclear body;GO:0032991 protein-containing complex;GO:0036464 cytoplasmic ribonucleoprotein granule;GO:0042788 polysomal ribosome;GO:0070578 RISC-loading co…	GO:0000978 RNA polymerase II cis-regulatory region sequence-specific DNA binding;GO:0000993 RNA polymerase II complex binding;GO:0001069 regulatory region RNA binding;GO:0003678 DNA helicase activity;GO:0003688 DNA replication origin binding;GO:0003690 double-stranded DNA binding;GO:0003697 single-stranded DNA binding;GO:0003712 transcription coregulator activity;GO:0003713 transcription coactiva…	K: Transcription	K13184	--	IPR027417: P-loop containing nucleoside triphosphate hydrolase;IPR014720: Double-stranded RNA-binding domain;IPR007502: Helicase-associated domain;IPR011709: DEAD-box helicase, OB fold;IPR011545: DEAD/DEAH box helicase domain;IPR044447: DHX9, DEXH-box helicase domain;IPR044445: DHX9, first double-stranded RNA binding domain;IPR001650: Helicase, C-terminal;IPR002464: DNA/RNA helicase, ATP-dependen…	Nucleus	--
A0A8I6AFT8	Splicing factor 3B, subunit 6 OS=Rattus norvegicus OX=10116 GN=Sf3b6 PE=4 SV=1	Sf3b6	0.348612	0.274332	0.19137	0	0	0	inf	0.0268704	0.140232	up	GO:0006397 mRNA processing	GO:0005634 nucleus	GO:0003723 RNA binding	R: General function prediction only	K12833	ko03040: Spliceosome	IPR034150: SF3B6, RNA recognition motif;IPR000504: RNA recognition motif domain;IPR012677: Nucleotide-binding alpha-beta plait domain superfamily;IPR035979: RNA-binding domain superfamily	Nucleus	--
A0A8I6AHF2	Ig-like domain-containing protein OS=Rattus norvegicus OX=10116 GN=ENSRNOG00000064789 PE=4 SV=1	ENSRNOG00000064789	0.615758	0.946689	1.26477	0	0	0	inf	0.0373287	0.15698	up	--	--	--	--	--	--	IPR007110: Immunoglobulin-like domain;IPR013783: Immunoglobulin-like fold;IPR013106: Immunoglobulin V-set domain;IPR003599: Immunoglobulin subtype;IPR036179: Immunoglobulin-like domain superfamily	Extracell	CS pos: 20-21. SRG-DI. Pr: 0.8625
A0A8I6AIC1	RALY RNA binding protein-like OS=Rattus norvegicus OX=10116 GN=Ralyl PE=3 SV=1	Ralyl	0.834314	0.493201	0.605656	0	0	0	inf	0.0234067	0.133605	up	--	GO:0005634 nucleus	GO:0003723 RNA binding;GO:0042802 identical protein binding	R: General function prediction only	K12895	--	IPR035979: RNA-binding domain superfamily;IPR000504: RNA recognition motif domain;IPR017347: Heterogeneous nuclear ribonucleoprotein C;IPR012677: Nucleotide-binding alpha-beta plait domain superfamily;IPR034504: RALYL, RNA recognition motif	Nucleus	--
A0A8I6AM26	Arsenite-resistance protein 2 OS=Rattus norvegicus OX=10116 GN=Srrt PE=1 SV=1	Srrt	0.219147	0.263081	0.161273	0	0	0	inf	0.0183711	0.123496	up	GO:0006355 regulation of transcription, DNA-templated;GO:0031053 primary miRNA processing;GO:0050769 positive regulation of neurogenesis;GO:0097150 neuronal stem cell population maintenance	GO:0005654 nucleoplasm;GO:0005737 cytoplasm;GO:0032991 protein-containing complex;GO:1990904 ribonucleoprotein complex	GO:0003677 DNA binding;GO:0030674 protein-macromolecule adaptor activity;GO:0140262 mRNA cap binding complex binding	R: General function prediction only	K27103	--	IPR007042: SERRATE/Ars2 , C-terminal;IPR035979: RNA-binding domain superfamily;IPR021933: SERRATE/Ars2, N-terminal	Nucleus	--
A0A8I6AQI0	RB binding protein 4, chromatin remodeling factor OS=Rattus norvegicus OX=10116 GN=Rbbp7 PE=1 SV=1	Rbbp7	0.40461	0.554349	0.46589	0	0	0	inf	0.0082704	0.0964845	up	GO:0006335 DNA replication-dependent chromatin assembly;GO:0006336 DNA replication-independent chromatin assembly;GO:0006338 chromatin remodeling;GO:0006355 regulation of transcription, DNA-templated;GO:0016575 histone deacetylation;GO:0031497 chromatin assembly;GO:0060416 response to growth hormone	GO:0000118 histone deacetylase complex;GO:0000781 chromosome, telomeric region;GO:0000785 chromatin;GO:0005634 nucleus;GO:0016581 NuRD complex;GO:0016589 NURF complex;GO:0032991 protein-containing complex;GO:0033186 CAF-1 complex;GO:0035098 ESC/E(Z) complex;GO:1904949 ATPase complex	GO:0000978 RNA polymerase II cis-regulatory region sequence-specific DNA binding;GO:0042393 histone binding;GO:0042826 histone deacetylase binding	B: Chromatin structure and dynamics	K10752	ko03082: ATP-dependent chromatin remodeling;ko03083: Polycomb repressive complex;ko04218: Cellular senescence	IPR019775: WD40 repeat, conserved site;IPR001680: WD40 repeat;IPR015943: WD40/YVTN repeat-like-containing domain superfamily;IPR020472: G-protein beta WD-40 repeat;IPR036322: WD40-repeat-containing domain superfamily;IPR022052: Histone-binding protein RBBP4, N-terminal	Cytoplasm_Nucleus	--
A0A8I6GIN4	DNA replication licensing factor MCM4 OS=Rattus norvegicus OX=10116 GN=AC129365.1 PE=3 SV=1	AC129365.1	0.315687	0.393739	0.41211	0	0	0	inf	0.00619365	0.0913311	up	--	--	--	L: Replication, recombination and repair	K02212	ko03030: DNA replication;ko04110: Cell cycle	IPR027417: P-loop containing nucleoside triphosphate hydrolase;IPR001208: MCM domain;IPR031327: Mini-chromosome maintenance protein;IPR012340: Nucleic acid-binding, OB-fold;IPR033762: MCM OB domain;IPR008047: Mini-chromosome maintenance complex protein 4;IPR027925: MCM N-terminal domain	Nucleus	--
A6KDZ8	Glucosamine 6-phosphate N-acetyltransferase OS=Rattus norvegicus OX=10116 GN=Gnpnat1 PE=1 SV=1	Gnpnat1	0.256022	0.246306	0.238388	0	0	0	inf	0.000426231	0.0573586	up	GO:0001889 liver development;GO:0006041 glucosamine metabolic process;GO:0006044 N-acetylglucosamine metabolic process;GO:0006048 UDP-N-acetylglucosamine biosynthetic process;GO:1990830 cellular response to leukemia inhibitory factor	GO:0005770 late endosome;GO:0005783 endoplasmic reticulum;GO:0005793 endoplasmic reticulum-Golgi intermediate compartment;GO:0005794 Golgi apparatus	GO:0004343 glucosamine 6-phosphate N-acetyltransferase activity;GO:0008080 N-acetyltransferase activity;GO:0042802 identical protein binding;GO:0048029 monosaccharide binding	M: Cell wall/membrane/envelope biogenesis	K00621	ko00520: Amino sugar and nucleotide sugar metabolism;ko01100: Metabolic pathways;ko01250: Biosynthesis of nucleotide sugars	IPR000182: GNAT domain;IPR016181: Acyl-CoA N-acyltransferase	Cytoplasm	--
D3ZFP4	DNA replication licensing factor MCM3 OS=Rattus norvegicus OX=10116 GN=Mcm3 PE=1 SV=3	Mcm3	0.167191	0.227436	0.242563	0	0	0	inf	0.0115446	0.102968	up	GO:0000727 double-strand break repair via break-induced replication;GO:0006268 DNA unwinding involved in DNA replication;GO:0006271 DNA strand elongation involved in DNA replication;GO:1902975 mitotic DNA replication initiation	GO:0005634 nucleus;GO:0005737 cytoplasm;GO:0005813 centrosome;GO:0042555 MCM complex;GO:0048471 perinuclear region of cytoplasm;GO:0071162 CMG complex	GO:0003678 DNA helicase activity;GO:0003697 single-stranded DNA binding;GO:0005524 ATP binding;GO:0016887 ATP hydrolysis activity	L: Replication, recombination and repair	K02541	ko03030: DNA replication;ko04110: Cell cycle	IPR031327: Mini-chromosome maintenance protein;IPR008046: DNA replication licensing factor Mcm3;IPR001208: MCM domain;IPR041562: MCM, AAA-lid domain;IPR012340: Nucleic acid-binding, OB-fold;IPR027417: P-loop containing nucleoside triphosphate hydrolase;IPR027925: MCM N-terminal domain;IPR018525: Mini-chromosome maintenance, conserved site;IPR033762: MCM OB domain;IPR003593: AAA+ ATPase domain	Nucleus	--
D3ZN95	Host cell factor 1 OS=Rattus norvegicus OX=10116 GN=Hcfc1 PE=1 SV=1	Hcfc1	0.204891	0.341539	0.303091	0	0	0	inf	0.020024	0.126595	up	GO:0000122 negative regulation of transcription by RNA polymerase II;GO:0001835 blastocyst hatching;GO:0006338 chromatin remodeling;GO:0006355 regulation of transcription, DNA-templated;GO:0007049 cell cycle;GO:0010628 positive regulation of gene expression;GO:0019046 release from viral latency;GO:0035774 positive regulation of insulin secretion involved in cellular response to glucose stimulus;G…	GO:0000123 histone acetyltransferase complex;GO:0000228 nuclear chromosome;GO:0005634 nucleus;GO:0005737 cytoplasm;GO:0030424 axon;GO:0030425 dendrite;GO:0032991 protein-containing complex;GO:0035097 histone methyltransferase complex;GO:0043025 neuronal cell body;GO:0044545 NSL complex;GO:0044665 MLL1/2 complex;GO:0048188 Set1C/COMPASS complex;GO:0071339 MLL1 complex	GO:0000978 RNA polymerase II cis-regulatory region sequence-specific DNA binding;GO:0003682 chromatin binding;GO:0003713 transcription coactivator activity;GO:0030674 protein-macromolecule adaptor activity;GO:0031490 chromatin DNA binding;GO:0042802 identical protein binding;GO:0140297 DNA-binding transcription factor binding	D: Cell cycle control, cell division, chromosome partitioning;K: Transcription	K14966	ko03083: Polycomb repressive complex;ko04980: Cobalamin transport and metabolism;ko05168: Herpes simplex virus 1 infection	IPR015915: Kelch-type beta propeller;IPR003961: Fibronectin type III;IPR006652: Kelch repeat type 1;IPR013783: Immunoglobulin-like fold;IPR036116: Fibronectin type III superfamily	Mitochondrion_Nucleus	--
[truncated: 44 more rows]
